# Supplementary material for: CDK4/6 inhibition presents as a therapeutic option for paediatric and adult germ cell tumours and induces cell cycle arrest and apoptosis via canonical and non-canonical mechanisms
Source: Br J Cancer. 2020 May 18;123(3):378–91. doi: 10.1038/s41416-020-0891-x (PMC7403155; doi:10.1038/s41416-020-0891-x)
Supplement: Supplementary file 2 — Data S1 [file 41416_2020_891_MOESM2_ESM.xlsx]

## Sheet: A - Gene expression FC1.5
	TCam-2 Control vs Palbociclib				2102EP Control vs Palbociclib				NCCIT Control vs Palbociclib				JAR Control vs Palbociclib				JEG3 Control vs Palbociclib				MPAF Control vs Palbociclib
BORCS7-ASMT	721.994			RP11-474G23.1	756.005			CTD-2369P2.12	2846.77			HIST2H2AA4	734.866			OAS3	164.112			AC074212.5	706.628
RP11-108K14.8	314.455			RP11-56G10.2	501.479			RP1-37E16.12	1606.08			PALM2-AKAP2	615.396			HSH2D	41.8908			RP11-464F9.1	590.41
RP11-432B6.3	290.943			CTC-432M15.3	476.027			AL513523.2	919.146			RP13-1032I1.10	547.127			RP11-449H3.3	41.5688			ARL2-SNX15	565.506
RP11-468E2.2	283.106			RP11-290L1.3	408.153			CORO7-PAM16	785.964			CTD-2207O23.3	308.185			IFIT1	35.7124			RP11-290H9.2	565.506
SMIM11A	33.7965			RP11-304M2.5	365.732			RP5-864K19.6	505.583			TRIM39-RPP21	256.983			IFIT3	33.3291			DYX1C1-CCPG1	557.205
AC005944.2	30.1506			TRIM6-TRIM34	331.796			DYX1C1-CCPG1	491.564			RP11-468E2.2	248.45			IFIT2	32.9257			CTC-360G5.8	540.602
CTD-2010I16.2	19.5476			RP11-212D19.4	289.375			CH507-9B2.1	358.382			RP11-618G20.1	231.382			IFIH1	30.0166			CTA-150C2.22	391.179
RP13-1039J1.4	19.5476			XXbac-BPG246D15.9	289.375			CTAGE4	344.363			CAPN3	24.6025			DDX60	19.9366			CH17-258A22.4	324.768
BPTFP1	17.7804			KBTBD11-OT1_1	263.922			RP11-638I2.6	281.277			TSSK3	23.392			RP11-438J1.1	18.9056			CTD-2192J16.17	299.864
TCTE1	17.7804			TCTE1	229.986			AC074286.1	29.8785			LA16c-306E5.2	18.6936			GCOM1	15.8899			CTAGE8	258.358
RP13-582O9.6	12.8186			HIST2H3C	213.017			SLFN5	25.4911			TMEM130	15.4203			SAMD9	15.1895			RP11-231C18.3	42.5017
AC007292.7	12.4789			PRR9	213.017			POC1B-GALNT4	22.2741			CGB5	13.6259			DTX3L	14.0503			UBE2F-SCLY	39.5318
LINC01300	11.5953			CTC-360G5.8	204.533			RP11-513I15.6	17.6607			LONRF2	13.3798			PRUNE2	13.9547			SYS1-DBNDD2	20.7619
SLC34A3	11.5953			MMP23A	204.533			ZBED6	17.3871			RP11-304L19.1	12.3595			RSC1A1	13.8912			MYH1	15.1309
RP11-762I7.5	11.56			RP11-140L24.4	196.049			KCNK12	16.8971			ERVFRD-1	11.9638			EPB41L4A	13.5261			FOSB	13.3476
CTC-471J1.8	10.3577			RP13-1032I1.10	196.049			FRG1KP	15.7999			RP11-404F10.2	11.3393			TCAF1P1	13.4815			CTD-2616J11.11	13.2539
XKR7	9.88947			ARL2-SNX15	130.344			SMIM11A	15.5806			RP11-433A19.2	11.3393			BBS1	13.0436			CFAP206	12.3155
CTB-113D17.1	9.82809			FKBP9P1	47.7096			TSNAX-DISC1	15.3698			TEX21P	11.3393			RP11-34P13.13	12.6058			RP11-589P10.7	12.3155
KNOP1P5	9.82809			RP11-513I15.6	45.5942			LGI4	14.6062			GOLGA7B	10.9131			BST2	12.3421			KB-1572G7.2	10.7276
SYNDIG1L	9.57292			GNRHR2P1	39.2481			ZMAT1	14.6062			BTBD19	10.319			AC138035.2	12.3315			HORMAD1	10.4385
APOBEC3G	8.94451			LINC00663	27.6136			KLF2	13.8426			CTC-492K19.4	10.319			LA16c-306E5.2	11.9271			LINC01314	10.4385
CACNG6	8.94451			FAM86HP	22.3252			NEDD8-MDP1	13.6242			EID3	10.319			RP11-793H13.8	11.8443			MRPL23-AS1	10.4385
FGF7P3	8.94451			CCDC183	21.2675			SNX15	13.4238			GSTA3	10.319			MAB21L3	11.7652			RP11-613D13.8	10.4385
IHH	8.94451			CHRNA9	18.4983			RGPD5	13.1371			OTOA	10.319			RGPD8	11.2899			TMEM191B	10.4385
KIAA0408	8.94451			RP11-284F21.7	18.4983			CERS6-AS1	13.079			RNF217-AS1	9.82801			CTC-246B18.8	11.2328			RP4-635E18.9	10.2859
RP11-1000B6.8	8.94451			AK8	15.9791			BEND6	12.5694			L29074.3	9.29877			RGPD5	11.0568			DLK2	9.51083
RP11-154P18.2	8.94451			DNAJB13	15.9791			SLITRK4	12.3154			MLPH	9.29877			CYP1A1	10.4594			IVL	9.49996
RP11-21B21.4	8.94451			ULK4P2	15.8526			SARM1	12.1118			RP5-864K19.7	9.29877			RP11-613M10.8	10.4594			ESM1	9.03034
RP11-353N4.5	8.94451			RBMY1J	14.7246			TSPAN2	11.7618			TBC1D10C	9.29877			RP5-900K19.2	10.3972			SPG20-AS1	8.56147
TMEM35B	8.48491			C4B	13.8637			KIAA0408	11.5518			RP11-1348G14.4	9.28545			ARPC4-TTLL3	10.1161			TRIML2	8.56147
AC068134.8	8.06092			C5orf66	12.806			RP4-583P15.10	11.5518			RP11-56G10.2	8.99795			GTF2IP12	10.1161			RFX3-AS1	8.51611
CFAP77	8.06092			GPR35	12.806			WAS	11.5518			RP11-304F15.3	8.91109			IFIT5	10.096			FBXO16	8.01875
FAM41C	8.06092			GUCA1B	12.806			CTC-429P9.4	10.9542			TRPV2	8.47992			HELZ2	9.73901			CRYM	7.82309
HTR1A	8.06092			HSFX2	12.806			AC005324.8	10.7881			ACOT2	8.37409			PKD1P1	9.10297			TGIF2-C20orf24	7.80911
VWA2	8.06092			PCK2	12.7467			RP11-326C3.11	10.7881			ASPHD1	8.27852			LAMP3	8.61576			DOC2A	7.62297
HSPA6	8.01672			TSSK3	12.7305			CLGN	10.6289			CTD-2383M3.1	8.27852			IFI27	8.59309			IL1RL1	7.62297
RP11-738O11.13	7.54854			RP4-583P15.10	11.9046			RP11-734K23.9	10.6289			GTF3C2-AS1	8.27852			RP11-464F9.1	8.27519			LINC01554	7.62297
RP13-942N8.1	7.54854			AC062017.1	11.7483			ANKRD37	10.421			HAVCR2	8.27852			NBPF26	8.27059			NOXO1	7.62297
MINOS1-NBL1	7.42015			C17orf102	11.7483			HES4	10.1466			PRC1-AS1	8.27852			SRCAP	8.12296			RP11-109N23.4	7.62297
FOSB	7.32385			CNGA4	11.7483			SYCE1	10.1466			RP1-120G22.11	8.27852			STX16-NPEPL1	7.58201			ZNF833P	7.62297
NPIPB9	7.08035			CTSLP2_2	11.7483			LYRM9	10.0245			RP11-231I16.1	8.27852			ABCA13	7.55991			FCGR1A	7.52138
GOLGA8O	7.0454			FAM225A	11.7483			MRPL23-AS1	10.0245			RP11-314N13.3	8.27852			LINC01347_2	7.55331			SULT1A4	7.44662
ADORA2A	6.72693			FSCN2	11.7483			CAMK2A	9.26092			SLC7A9	8.27852			CTC-338M12.9	7.48044			RP11-514P8.8	7.14317
RP11-314N13.10	6.61216			INHBE	10.8278			LRRC24	9.26092			SMPD5	8.27852			MSTO2P	7.08123			AC007405.6	7.02402
AK7	6.40846			LAMP3	10.7967			MSX1	9.26092			RP11-545I5.3	8.20034			IFI16	7.08005			BCL11B	7.02402
VLDLR-AS1	6.30348			RP11-120M18.2	10.7766			PLA2G7	9.26092			HEATR4	7.65778			MT-ND4L	7.05283			CHRNA7	7.02402
UBE2F-SCLY	6.24445			NUPR1	10.7661			RP11-468E2.5	9.26092			PALM	7.65778			POTEE	7.00943			PAICSP1	7.02402
AC002116.8	6.20731			AC013271.3	10.6906			TMIE	9.26092			RP11-203J24.9	7.55861			CICP14	6.92515			RGL4	6.6968
CYP26C1	6.14398			AP000230.1	10.6906			ULK4P2	9.17367			CD72	7.31684			RP11-384K6.6	6.90174			AP000695.4	6.52666
RP11-108M12.3	6.14398			RP11-678G14.2	10.6906			IGFBP5	9.09264			DDX11L1	7.11522			FAM3C2	6.8927			GCHFR	6.52666
TP53TG3F	6.14398			TPTE2P1	10.6906			CTD-3074O7.11	8.69311			RP11-14N7.2	7.11522			DDX58	6.89194			CTD-2410N18.4	6.06514
CH507-254M2.2	6.09			ASNSP1	10.3992			COL6A3	8.53143			ZCWPW2	6.69387			RP11-252A24.2	6.86359			AC068831.6	6.0293
DMGDH	6.09			TAS2R5	10.2407			MUC20P1	8.53143			AC007249.3	6.57266			CTD-2620I22.3	6.72026			LINC01534	6.0293
ZMIZ1-AS1	6.09			BEST3	9.64864			DNAH10	8.4973			C1orf162	6.57266			CMPK2	6.58197			NOX5	6.0293
AC004754.3	6.04521			CICP7	9.63295			RGPD3	8.4973			RP11-44N22.3	6.57266			PSG4	6.47265			HCG17	5.7931
LINC02106	5.77153			CLDN16	9.63295			USP3-AS1	8.4973			TSHR	6.57266			CCDC169-SOHLH2	6.40672			KBTBD11-OT1_1	5.59357
CD86	5.67579			CTB-50L17.7	9.63295			VLDLR-AS1	8.12763			AP000350.8	6.47628			ARHGEF34P	6.24849			ARMC12	5.53193
LINC01588	5.67579			CTSLP4	9.63295			SAP25	7.99475			BHLHE40-AS1	6.32433			SLC34A2	6.24185			AC099850.1	5.45477
RP11-262A16.1	5.67579			PRC1-AS1	9.63295			ARTN	7.73369			C16orf46	6.32433			SLFN5	6.20389			PRAM1	5.45477
TSSK3	5.45307			RP11-164P12.3	9.63295			BTN3A3	7.73369			CACNA1F	6.32433			SMG1P1	6.19642			SPTBN2	5.45477
OVCH2	5.2076			RP11-249C24.12	9.63295			C2CD4D	7.73369			AC007326.11	6.0301			ZNF66	5.98853			RP11-603J24.5	5.415
RIPK3	5.2076			IL24	9.59384			CTD-2054N24.2	7.73369			C16orf71	6.0301			WIPF1	5.96522			RP11-762I7.5	5.3744
RP11-164P12.3	5.2076			RP11-574F21.3	9.46478			EEF1E1-BLOC1S5	7.73369			C2orf81_1	6.0301			BX322557.10	5.96118			RP11-216L13.17	5.20171
RP11-875O11.2	5.2076			CHAC1	9.30768			EML2-AS1	7.73369			CCDC180	6.0301			TBX20	5.94413			FOLR3	5.17715
RP4-785G19.5	5.2076			RP11-428J1.5	9.26983			ERICH2	7.73369			CCL22	6.0301			TREML2	5.90969			AC104653.1	5.11644
VSIG1	5.2076			ZSWIM8-AS1	9.26983			NBPF4	7.73369			CTC-529P8.1	6.0301			DDX60L	5.87653			LVCAT1	5.11644
COL6A4P2	5.1346			ULBP1	9.1737			PHEX	7.73369			ENO1-AS1	6.0301			RABGEF1_2	5.87182			RP5-1165K10.2	5.0934
ULK4P3	4.87979			ITIH4	9.15367			SEPT7-AS1	7.73369			RP11-707P17.2	6.0301			TMEFF1	5.83115			AC026150.6	5.03457
RP11-447L10.1	4.81614			COPZ2	9.08465			SERINC4	7.73369			RP3-449M8.6	6.0301			GPR75	5.81146			CTB-31O20.9	5.03457
ZNF192P1	4.81614			HRK	9.00479			ZNF280A	7.73369			WIPF1	6.00533			SLC7A1	5.69485			CTD-2036P10.3	5.03457
OPRD1	4.73942			CTF1	8.95419			KRCC1	7.71564			ALPL	5.9548			ZBED6	5.66292			DLEC1	5.03457
RP11-216L13.17	4.73942			DDR2	8.83889			RP11-166P13.3	7.51056			FOXH1	5.66653			TBC1D8B	5.65786			HIST1H2AK	5.03457
RP11-69I8.3	4.73942			BMS1P12	8.57527			TNFSF12	7.32002			SEPT7-AS1	5.66653			TOM1L1	5.42907			RP4-734P14.4	5.03457
ZPBP	4.73942			BMS1P7	8.57527			BCL2L2-PABPN1	7.20845			PLXDC1	5.63572			GPR32	5.37244			GUSBP3	4.91727
CTD-2541J13.2	4.7335			CDHR2	8.57527			SHC2	7.01671			EPB41L4A	5.52104			ANGPT4	5.35168			C21orf140	4.77811
GS1-393G12.13	4.61437			CYP4F3	8.57527			BST1	6.91622			TREX1	5.49844			BEND3P1	5.33023			HIST4H4	4.77165
OSR1	4.61437			DDX11L9	8.57527			NUPR1	6.89686			MIAT	5.48755			ZC3HAV1	5.30918			AC084219.2	4.76549
SLC2A6	4.52024			DMGDH	8.57527			RP11-514P8.8	6.73675			RP11-216L13.17	5.48755			IQGAP2	5.27781			FOS	4.55313
AC005324.8	4.49767			EGR3	8.57527			RP11-561B11.2	6.71312			RP11-244H3.1	5.48755			HSD11B2	5.2702			AC002456.2	4.53721
BANK1	4.49767			HSPA8P15	8.57527			HYDIN2	6.51242			RP11-355B11.2	5.48755			ZNRF2P2	5.23011			CASC18	4.53721
MYO1F	4.49767			MAGEC3	8.57527			NOXA1	6.51242			SAMD10	5.48755			CTC-550B14.7	5.22593			RP11-586K2.1	4.53721
TSPO	4.49767			MUC20	8.57527			RP11-69I8.3	6.4385			ANGPT4	5.45002			ATP10B	5.08303			RP11-667K14.3	4.53721
RP11-5A19.5	4.37307			PARK2	8.57527			CCDC122	6.23852			LINC01091	5.35553			PARGP1	4.98201			ZNF560	4.53721
RP11-497H16.5	4.29708			RP1-111C20.4	8.57527			GPR39	6.10861			ALOX12B	5.21572			AFF1	4.96263			TBC1D3F	4.44244
ATP2B2	4.1792			RP11-256I9.3	8.57527			CD68	6.07345			C11orf53	5.21572			RP4-669L17.10	4.92668			RP11-109P14.9	4.43977
EGR2	4.1792			RP11-637O19.3	8.57527			SULT1A4	5.89689			FAM86B3P	5.14379			ANK1	4.88238			RP11-285F7.2	4.43977
PPP5D1	4.1792			RP11-6N17.3	8.57527			RP11-435I10.4	5.81648			NUPR1	5.05644			TNFAIP3	4.86339			GS1-114I9.3	4.35892
RP11-539L10.3	4.1792			RP5-981O7.2	8.57527			EBF4	5.79897			LRRIQ3	5.00136			PSG2	4.82772			FAM69B	4.33829
PKHD1	4.13177			SIGLEC14	8.57527			IDNK	5.7097			ANKRD34A	4.98512			DOCK4	4.81765			GS1-259H13.2	4.28594
NRTN	3.93624			SMIM15-AS1	8.57527			DEUP1	5.70481			HEYL	4.96562			ROR1	4.78895			C21orf62-AS1	4.10144
GRM3	3.92082			SNX29P2	8.57527			GCNT4	5.70481			AKNAD1	4.94499			RP11-958N24.1	4.77302			FAM86B2	4.10144
COPZ2	3.90861			TREM1	8.57527			LIX1L-AS1	5.70481			AQP2	4.94499			NUTM2D	4.75657			RP13-143G15.4	4.02653
SHH	3.90861			F2RL2	8.52065			RP3-414A15.10	5.70481			BBOX1	4.94499			AGAP11	4.73809			GUCA1B	3.94619
ISG15	3.89047			LA16c-407A10.3	8.52065			UCN	5.63956			BTBD8_2	4.94499			MXRA5	4.65128			RP11-229P13.23	3.94619
HSD17B14	3.885			LRIT3	8.52065			SERPINB9P1	5.61694			MYH7B	4.94499			MT-ATP8	4.64673			PDE2A	3.87683
BCRP2	3.86074			S100P	8.52065			MCMDC2	5.59852			PRSS57	4.94499			KIAA1211	4.5941			RP11-114H24.2	3.87683
CFAP58	3.86074			ARHGAP9	8.33818			HHIP	5.5245			RP11-1228E12.1	4.94499			PDZD2	4.52678			RP11-872D17.8	3.87683
NR5A1	3.86074			GPR39	8.24927			TLX3	5.37509			RP11-220I1.2	4.94499			RP11-1212A22.1	4.49726			UCN	3.79149
RP11-328P23.4	3.86074			VLDLR-AS1	8.21138			BANK1	5.30101			TBC1D16	4.94499			SPRY4	4.46864			RP11-135L13.4	3.78571
RP11-671M22.4	3.86074			ALDH1L2	8.18418			CTC-429P9.2	5.30101			SCART1	4.89029			IRF9	4.45242			CTD-2132N18.2	3.76311
RP13-349O20.2	3.86074			KIF1A	8.12832			CYS1	5.30101			AGAP1-IT1	4.84618			SHROOM4	4.39514			CYP2D8P	3.76311
NOXRED1	3.78988			ACKR2	8.11627			DCST2	5.30101			LRP4	4.84618			ZNF236	4.3545			IL3RA	3.76311
SCN4A	3.78988			RNF224	8.11627			TNFRSF10C	5.30101			PAQR9-AS1	4.84618			RP11-468E2.4	4.35167			NRIR	3.76311
ZFYVE28	3.78988			ASTN1	7.95665			ZBBX	5.30101			RP11-968O1.5	4.84618			TATDN2P2	4.34351			TLR9	3.73983
RGPD5	3.76338			RP11-5A19.5	7.95665			FAM86B2	5.25003			SERF1A	4.84618			MGAT2	4.31516			RP11-158I13.2	3.72961
RP11-386G11.5	3.72663			ST6GALNAC2	7.95665			WDR78	5.25003			AC009133.17	4.79516			PRKCE	4.3112			FBXO39	3.71576
ANKRD20A1	3.71437			SUMO2P17	7.95665			MPPED2	5.22378			IL1RN	4.79516			BACE1	4.28121			CH17-437K3.1	3.62047
RP11-566K11.4	3.71437			U73166.2	7.95665			RP11-464F9.1	5.10227			MCPH1-AS1	4.79516			LINC00265	4.26162			NCF2	3.60795
SSC5D	3.71437			RP11-435I10.4	7.87575			RGMB-AS1	5.05704			RP13-30A9.1	4.68969			SP110	4.25977			SH2D5	3.60429
TMPRSS9	3.71437			TRIB3	7.84267			ITIH4	5.03086			RP1-5O6.7	4.55682			DNHD1	4.25355			LINC00271	3.53347
FAM47E-STBD1	3.65015			AC005324.8	7.73175			SSTR1	5.01877			KCNH8	4.51498			TRIO	4.24984			RP11-38L15.3	3.53347
CSTA	3.64917			AK7	7.61544			CCND2-AS1	4.97556			HTRA4	4.48058			CTC-260E6.6	4.21297			TMPRSS9	3.53347
CTC-550B14.6	3.64917			SLC26A1	7.54436			IGIP	4.97556			CLRN1-AS1_1	4.47665			SMG1P3	4.13163			DUOX1	3.49202
RP11-235E17.6	3.64917			C9orf24	7.51758			KLLN	4.97556			GAPDHS	4.47665			SEL1L3	4.10958			HAR1B	3.4327
SPATA25	3.64917			CH507-39O4.2	7.51758			OVCH2	4.97556			DNASE1L3	4.3907			CRYBG3	4.09543			SPTBN5	3.39523
FOS	3.63652			CT47A11	7.51758			DUSP13	4.89721			SLC5A2	4.36529			SPATA13_1	4.0882			SENP3-EIF4A1	3.38127
SPINK1	3.61408			CTB-46B19.2	7.51758			NKPD1	4.89721			CTD-2342J14.6	4.31275			ERVFRD-1	4.07151			CDH23	3.36411
HPN	3.6022			DNM1P51	7.51758			RP11-415G4.1	4.89721			TNFRSF1B	4.31275			FAT1	4.06937			RP11-1149O23.2	3.36411
CH507-338C24.1	3.58868			HIPK1-AS1	7.51758			WISP3	4.89721			CH17-264B6.4	4.23479			AKAP2	4.03229			RP3-475N16.1	3.36411
CTD-2369P2.10	3.56105			HOXD3	7.51758			CTSO	4.8669			RP11-196G11.1	4.23479			RP11-606E8.2	4.00903			RP11-493E12.3	3.3271
LINC00963	3.54122			HTR1B	7.51758			ABCA3	4.86644			SLC8A3	4.23479			SASH1	4.00493			STX11	3.3271
PCK2	3.53513			LINC00475	7.51758			CYP26B1	4.808			AC068533.7	4.20023			RAPGEF2	3.99342			AC079922.3	3.32619
RP11-162A12.2	3.52014			LINC00854	7.51758			PYURF	4.7626			SEPT3	4.17644			EIF2AK2	3.97425			NTN5	3.30218
RP11-126K1.6	3.51042			LINC01460	7.51758			TNXB	4.74098			CKM	4.10711			MCAM	3.97241			RP5-994D16.12	3.30218
GATM	3.50497			LINC01649	7.51758			CORT	4.70109			HSPB6	4.10711			VGLL3	3.97009			SLX1A	3.28221
GRIN2C	3.46565			LY96	7.51758			DNAJB7	4.70109			RHOH	4.10711			NUDT4P1	3.95705			RP11-54A9.1	3.27594
BORCS8-MEF2B	3.45428			RP11-210M15.2	7.51758			RP11-314N13.10	4.70109			SDCBP2	4.07833			TMPPE	3.9375			C8orf44-SGK3	3.27072
LINC02086	3.45388			RP11-417L19.2	7.51758			ZMYND12	4.67484			CGA	4.07756			SERPINB9	3.93704			NR4A1	3.19523
IQSEC3	3.44609			RP11-638I2.9	7.51758			DPP7	4.64512			OAF	4.01264			ADAM19	3.90052			MROH7	3.13579
NUPR1	3.43043			RP11-736K20.5	7.51758			FOXP3	4.60012			LINC01431	3.96617			CH17-360D5.3	3.88125			RP11-176H8.1	3.13579
ABO	3.40787			RP11-982M15.8	7.51758			CCDC146	4.55581			RP11-583F2.1	3.9546			SOWAHB	3.86667			AC026150.8	3.12949
CACNA1F	3.40787			SERPINF2	7.51758			GUCY2C	4.54337			RP11-324I22.4	3.95373			EP300	3.83537			NSUN7	3.12949
CTB-1I21.1	3.40787			SH2D6	7.51758			NSFP1	4.49713			CD109	3.94655			FLNC	3.83432			FBXL22	3.12074
FNDC11	3.40787			SLC26A9	7.51758			ADARB2	4.49341			C10orf111	3.86149			GPR78	3.80035			RP11-864J10.4	3.12074
AC010884.1	3.37069			SPTA1	7.51758			C15orf65	4.49341			ST6GALNAC1	3.86149			ATP11A	3.79851			VTN	3.06444
TRIM47	3.37069			SRL	7.51758			C19orf45	4.49341			XXbac-BPG32J3.20	3.86149			FRMD4B	3.76997			RP11-6I2.3	2.98733
HCG25	3.3259			TSPAN1	7.51758			C1orf228	4.49341			RP11-574K11.31	3.77927			SLC23A2	3.74244			NPIPA5	2.96157
PROX2	3.3259			TTLL9	7.51758			CACNA1D	4.49341			GS1-393G12.13	3.73757			ZDBF2	3.74112			CHRNE	2.95947
RP5-1165K10.2	3.32355			UBA7	7.51758			CDX2	4.49341			IL26	3.73757			CREB3L2	3.73523			KRTCAP3	2.95681
C9orf106	3.32247			RP11-343C2.9	7.39921			KCNK4	4.49341			JAML	3.73757			PDPK2P	3.73137			LAMTOR5-AS1	2.95681
GDF1	3.30714			JSRP1	7.39265			RCAN2	4.49341			PIPOX	3.73757			APOL6	3.72897			RP11-267M23.4	2.91438
EXOC3L1	3.28674			SMG7-AS1	7.39265			RP11-118M9.3	4.49341			RP11-17M16.2	3.73757			RP11-274B21.14	3.72895			SNAI3	2.91438
CHKB-AS1	3.27068			TRIM67	7.39265			RP11-30L15.4	4.49341			RP11-317M11.1	3.73757			SNX29	3.71988			TPH1	2.91438
THEG	3.27068			CRYL1	7.34723			RP11-61I13.3	4.49341			RP11-403I13.5	3.73757			IFITM1	3.71781			MISP3	2.91238
USP32P2	3.2572			LINC00926	7.34723			VWA3B	4.49341			TP53TG3	3.73757			MAST4	3.69688			RP11-324I22.4	2.91094
FER1L4	3.23297			RP11-360L9.7	7.27737			CYP4V2	4.48344			C5orf56	3.71948			IGSF9B	3.67906			XXbac-B461K10.4	2.86865
DLX6	3.16657			P4HTM	7.15456			TBX3	4.44486			MYADML2	3.71948			KIAA1549	3.6477			IL33	2.8677
RP11-106M3.2	3.16657			CACNA1C-AS2	7.10067			FLNC	4.42661			RP11-449P15.1	3.71948			CCDC144B	3.62266			FRMD5	2.84528
RP11-495L19.1	3.16657			MARCH4	7.03205			RP11-872D17.8	4.42661			SLC6A4	3.71582			TAF4B	3.62254			FGF7P5	2.83887
RP11-697E2.6	3.16657			GDF15	6.97204			ANKRD31	4.39223			ESRRG	3.67442			ERVV-2	3.61728			RP11-420A23.1	2.83887
XXbac-BPGBPG55C20.4	3.16657			AANAT	6.96271			CHKB-AS1	4.39223			LINC01545	3.67442			SNHG4	3.61154			RP11-462L8.1	2.83377
CTD-3088G3.8	3.13166			MBL1P	6.96271			LINC01431	4.37127			RGS5_2	3.67442			CPEB4	3.60704			IL2RB	2.79646
PLXDC1	3.13166			ZFHX2-AS1	6.88687			VWA5B2	4.37127			RP11-15K19.2	3.67442			PDPK1	3.60267			CTD-2311M21.3	2.78412
RP11-176N18.2	3.13166			TMEM220-AS1	6.84229			ATL1	4.35715			RP5-1165K10.2	3.67442			FREM2	3.59645			SLCO4A1	2.78412
CGB7	3.13062			EPHA10	6.83945			FAM20A	4.31974			RP5-884G6.2	3.67442			ZNRD1ASP	3.5963			EGR1	2.73212
DDR2	3.13062			MEGF11	6.83945			PABPC1L2A	4.23384			TREH	3.67442			FHDC1	3.57613			RP11-977G19.10	2.72362
ASNSP1	3.11099			NPHS1	6.83945			RP11-428J1.5	4.22168			TREM1	3.67442			FNIP2	3.57249			DUSP1	2.71995
ABCC9	3.10815			CCIN	6.82865			GLRA4	4.21718			AC097724.3	3.63586			ZSCAN20	3.55979			RP11-321N4.5	2.71544
CDKL1	3.10815			GS1-393G12.13	6.82865			CARMIL3	4.20396			RP11-30K9.6	3.63586			OPHN1	3.54546			TSSK3	2.69223
GLDN	3.10815			INHBC	6.82865			CLCF1	4.20396			RP11-426C22.5	3.63586			ERV3-1	3.54289			AC062029.1	2.69042
RASL10A	3.10815			IZUMO1	6.82865			LRMP	4.18434			ADM2	3.63197			NOMO3	3.51398			RP11-488C13.5	2.6742
RP5-857K21.15	3.10815			TAC1	6.75471			RP11-580I16.2	4.18434			FEZ1	3.60986			ENTPD7	3.5072			AC010547.9	2.66656
SMKR1	3.10815			UCN2	6.74035			RP11-244H3.1	4.17055			DIO2	3.59116			CBL	3.49888			TMEM158	2.64139
AC037459.4	3.07848			TEX22	6.60447			ASNSP1	4.16603			CEACAM1	3.57948			PMAIP1	3.4979			RP11-513I15.6	2.63363
MROH5	3.07848			USP32P3	6.60447			AC005306.3	4.15214			RP13-942N8.1	3.56186			NCOA2	3.48844			RP11-1376P16.2	2.62481
TREX1	3.07828			ADRA1D	6.57819			AC072062.1	4.15214			RENBP	3.52445			NME1-NME2	3.48277			RP11-755F10.1	2.62481
NEURL2	3.06852			CCNYL2	6.57819			GPR179	4.15214			GSTM2	3.52417			SLC15A3	3.47981			LINC00475	2.61977
HLA-F-AS1	3.06053			ZBED3-AS1	6.49241			HOXB13	4.15214			TRIM36	3.44838			GAB2	3.47066			SLC5A12	2.61977
TMEM9B-AS1	3.05398			SPINK1	6.39709			LIFR-AS1	4.15214			C4orf26	3.43919			TET2	3.46467			DRICH1	2.5646
RP11-449K6.5	2.97933			AD000684.2	6.26465			LINC01013	4.15214			AC002310.7	3.42101			ESRRG	3.45831			CHST6	2.56102
APC2	2.97647			GRM5	6.26465			RP11-135L13.4	4.15214			AP001057.1	3.42101			RNF169	3.45531			RP11-186B7.4	2.55298
FAM114A1	2.96021			IDNK	6.26465			RP11-677M14.7	4.15214			CTB-60B18.10	3.42101			PLSCR1	3.4505			LPAR2	2.54535
CDKL3	2.95594			PATL2	6.26465			SRD5A3-AS1	4.15214			FAM86HP	3.42101			RP13-39P12.3	3.44953			AC010226.4	2.54196
C1QTNF12	2.9515			PZP	6.26465			TRAM1L1	4.15214			HCG17	3.41023			ATXN7	3.4473			CFP	2.54196
CTC-492K19.4	2.9515			RDH16	6.26465			APOBEC3D	4.12833			RP11-321G12.1	3.41023			CDKL5	3.44276			GPR35	2.54196
B4GALT1-AS1	2.94561			RP11-314C16.1	6.26465			NT5M	4.12833			TMPRSS9	3.41023			MYOF	3.43993			HIST2H2BA	2.54196
PLBD1-AS1	2.94561			RP11-61A14.1	6.26465			CEBPB-AS1	4.10636			TTLL13P	3.41023			ATP10D	3.4325			MIOX	2.54196
SLC10A5	2.94561			RP11-844P9.5	6.26465			MIPOL1	4.10636			AC087294.2	3.39423			RNF213	3.41951			PRR5-ARHGAP8	2.54196
EFCAB6	2.93743			SLC6A4	6.26465			LINC01184	4.08745			FAM182B	3.39423			ARFGEF3	3.41889			RP11-261C10.5	2.54196
TNRC6C-AS1	2.93743			GDAP1L1	6.20479			PCDH12	4.0772			LINC01762	3.39423			COBLL1	3.41647			RP5-882C2.2	2.54196
WNT4	2.93743			OR1F1	6.15696			GTF2IRD2	4.03666			OLFM2	3.39423			HEG1	3.38252			EIF1B-AS1	2.54094
CTC-435M10.3	2.92716			RP11-304F15.3	6.15696			RP11-798K23.4	3.97645			RNASEH2B-AS1	3.39423			SMIM11A	3.38095			AC003092.1	2.54052
OLAH	2.89889			IFI27	6.13453			DLGAP3	3.95761			RP11-135L13.4	3.39423			TET1	3.36953			LY75	2.54052
ALDH1L1	2.87498			CYP4V2	6.01957			HOXA7	3.9394			RP11-874J12.4	3.39423			CHD9	3.36132			DNHD1	2.53655
BLOC1S5-TXNDC5	2.87028			KLF2	5.999			ORAI3	3.93722			TMOD2	3.39423			UHRF1BP1	3.35934			PCSK9	2.49126
PRKCDBP	2.85846			PTHLH	5.92269			CCM2L	3.91732			RNASEK-C17orf49	3.39375			ZNF292	3.35159			FRG1DP	2.48958
TMEM63C	2.84814			NNMT	5.89956			CTRC	3.87767			RP11-295P9.13	3.37036			ZNFX1	3.35155			GNG12-AS1	2.48958
ADAMTS13	2.83401			PROSER2-AS1	5.86527			MAMDC2	3.87767			OR8S1	3.36854			ZNF407	3.35133			RIMBP3B	2.48958
CTD-2020K17.3	2.83341			RP4-669H2.1	5.86527			NPHS1	3.87767			RP11-268G12.1	3.32853			KIAA1211L	3.3352			TBC1D30	2.48402
ANOS2P	2.81177			CFL1P1	5.80916			SLC27A2	3.87767			RCSD1	3.29219			ITGA2	3.33397			HLA-F-AS1	2.47537
RP11-360L9.7	2.81177			N4BP2L1	5.80916			TMC8	3.87767			DDX60	3.28839			ANKRD33B	3.33235			HAS2-AS1	2.46602
RP11-632K20.2	2.81177			ACTA2	5.77685			CENPVL3	3.86571			RP11-762I7.5	3.27937			BHLHE40	3.33193			NPPA-AS1	2.45874
RP5-998N21.10	2.81177			BEST1	5.77179			RP11-802E16.3	3.86571			CGB3	3.27025			IL1R1	3.33152			AC068533.7	2.4436
ISG20	2.79946			ACRBP	5.77016			DENND6B	3.86077			ART4	3.26637			XDH	3.32911			TM4SF1	2.44084
TSPAN7	2.79814			RNF212B	5.72597			BEST1	3.79725			HIST1H4E	3.26637			TDRD7	3.32771			TNXB	2.43983
GGTA1P	2.7936			AC034220.3	5.70066			TMEM56	3.76856			SPINK4	3.26637			CCDC186	3.31709			SEC16B	2.43307
TMEM189-UBE2V1	2.78559			HNF4A	5.70066			C17orf97	3.73781			USP43	3.25368			SLC17A5	3.31525			RP11-606E8.2	2.42243
DNAJB13	2.78308			KCTD19	5.70066			FLJ20021	3.70205			MTRNR2L12	3.25163			H6PD	3.31327			RP11-512M8.5	2.4181
RBP5	2.78308			NIPAL4	5.70066			NTN4	3.70205			CHRM1	3.23775			SYBU	3.31254			AC007566.10	2.41696
ITGA9-AS1	2.77309			PMS2P2	5.70066			RP1-197B17.3	3.70205			RP11-347C12.3	3.23215			DUXAP9	3.31226			ANOS1	2.40592
ZP3	2.7579			RP11-75C10.7	5.70066			AC006014.7	3.65727			ULBP1	3.20981			SLC7A11	3.31189			NKAPP1	2.40592
SERPINB3	2.75779			SLC23A3	5.70066			RSPH10B2	3.65727			RP11-958N24.2	3.20641			HEATR5B	3.3061			CTC-270D5.1	2.38893
RP11-514P8.8	2.75365			SLC3A1	5.70066			RP4-781K5.2	3.65666			WDR78	3.20641			PARP12	3.30096			RNF39	2.38552
TNXB	2.7527			SYCE1L	5.70066			CACNA1C-AS1	3.65129			SMIM2-AS1	3.20206			KLHL11	3.29651			MSH5-SAPCD1	2.38336
RRAS	2.74905			MYO15B	5.67699			CSPG4	3.6032			ACOX2	3.18551			MAGED4	3.29569			HAS2	2.38063
MGAM	2.74119			ZBBX	5.66459			NPR3	3.6032			TLX1NB	3.18551			FRRS1	3.29479			PSG2	2.34738
RP11-977G19.12	2.74119			SLC6A9	5.6317			P2RX6	3.6032			UBE2F-SCLY	3.18551			TEAD1	3.28776			MTHFS	2.34243
ACTA2	2.74041			CTD-2020K17.3	5.62209			RP11-501C14.5	3.6032			C21orf62-AS1	3.18459			ADM2	3.28752			SLC13A4	2.342
POLR2J2_1	2.7345			SGCG	5.61218			RP11-66N11.8	3.6032			ATG9B	3.17523			FNDC3A	3.27162			RP4-714D9.5	2.34036
AC068533.7	2.72464			LINC01772	5.57358			RP11-977G19.12	3.6032			ZBTB46-AS1	3.16806			PLEKHG5	3.25231			MIF-AS1	2.3356
MLXIPL	2.72145			RP5-912I13.2	5.57358			SEMA3C	3.6032			SLFNL1	3.16493			PLEKHM3	3.25172			CYP2B7P	2.33275
LINC00894	2.72002			RP11-164J13.1	5.56276			SERHL	3.6032			ERVMER34-1	3.14975			KLF2	3.25063			MUC20P1	2.33275
PDZD7	2.72002			CLEC2L	5.525			SOX1	3.6032			IFNG-AS1	3.14975			CARD11	3.24667			RP11-1398P2.1	2.31957
RAB37	2.69598			FAM129A	5.45039			SUMO2P17	3.6032			RP13-492C18.2	3.10398			JAG1	3.23074			CHURC1-FNTB	2.31682
HES6	2.69311			MIF-AS1	5.43383			HCK	3.60079			LINC00106	3.09988			SLC8A3	3.22794			DLG2	2.31137
CLEC2L	2.68442			C1RL-AS1	5.42962			RP11-212P7.3	3.59996			VLDLR-AS1	3.07952			TET3	3.21599			HSFX2	2.29384
ARHGEF33	2.67282			AC068831.6	5.42464			C16orf96	3.58801			L1CAM	3.05866			KIAA0355	3.21572			TTC34	2.29384
PODNL1	2.67204			CSF1R	5.42464			C14orf28	3.56663			PALM2	3.05866			CCDC18-AS1	3.2138			MTMR7	2.28586
TEX40	2.67204			IL20	5.42464			CTD-2020K17.3	3.56663			TBC1D30	3.0508			ZNF384	3.2015			MMP27	2.28347
S100A14	2.64672			TRBV20OR9-2	5.42464			AC010547.9	3.56067			TREML2	3.0444			MFAP3	3.19558			GNMT	2.27919
GOLT1A	2.63686			RP11-589M4.1	5.34244			HMCN2	3.56067			CYP3A4	3.04329			UTRN	3.19156			TAPT1-AS1	2.27488
CTB-60B18.23	2.63208			ESPNP	5.33253			TMEM171	3.56067			HSFX1	3.04329			ALPK3	3.18638			NDUFC2-KCTD14	2.27097
FAR2P3	2.63208			MKRN7P	5.33253			RP11-712B9.2	3.51729			RP11-236L14.2	3.04329			GUCY1A2	3.18539			RP11-77H9.2	2.26174
SOCS2-AS1	2.63208			SNAP91	5.33253			EPS8L2	3.50969			RP11-849F2.5	3.04329			SLC7A8	3.16664			LINC00957	2.24688
AD000671.6	2.62054			BEAN1	5.28188			KB-1572G7.2	3.49528			NR4A3	3.02443			TENM3	3.16034			GNRHR2	2.23878
ASPRV1	2.62054			LINC00670	5.28188			SDCBP2	3.47304			FAM212B	3.00732			PRR14L	3.14661			PSG4	2.22642
LDB2	2.62054			SDS	5.28188			TMEM191C	3.46408			DDIT4	2.99857			AKAP12	3.143			GPAT3	2.22305
LINC00886	2.61692			ZNF862	5.24837			LRP11	3.45651			TMEM105	2.98555			SEC24D	3.14189			RP11-158K1.3	2.21956
TPGS1	2.58902			SLC22A18	5.1954			DMRT2	3.37732			BIN2	2.97118			POTEF	3.13351			RP11-221N13.3	2.21956
LRRC37A15P	2.58833			TREML2	5.19465			GPR75-ASB3	3.37732			CDA	2.96049			CCSER1	3.12857			CHD7	2.20689
RP11-11N5.1	2.58833			ADM2	5.18401			LINC01341	3.36744			CCR10	2.95896			ARHGAP21	3.12377			LINC02019	2.20689
RP11-582J16.4	2.58833			ADCY10	5.13666			RP1-309F20.3	3.36744			CNIH2	2.95896			FOSB	3.11933			RNF139-AS1	2.19874
RASA4	2.58042			AP003774.4	5.13666			ALOX12B	3.35278			CTD-2325M2.1	2.95896			MICAL2	3.11699			SRRM5	2.19874
COLGALT2	2.57559			CACTIN-AS1	5.13666			BAALC-AS1	3.35278			EHD3	2.95896			ZNF724	3.10732			AC007326.13	2.19489
TMEM45A	2.57559			GPR87	5.13666			CCDC110	3.35278			CCDC17	2.94159			PLEKHA2	3.09724			KRTAP2-3	2.19194
TBC1D30	2.56885			LINC01239	5.13666			RP11-1191J2.2	3.35278			FAM198A	2.94159			NUDT3	3.09681			RP11-385D13.1	2.19194
TMED7-TICAM2	2.56848			PADI4	5.13666			RP11-495P10.1	3.35278			RP11-417L19.4	2.94159			TGM2	3.09674			C11orf87	2.18617
SLC6A3	2.55896			RBFADN	5.13666			RP11-54C4.3	3.35278			SOCS2-AS1	2.93753			SGK1	3.09415			IGLV5-52	2.18617
OVGP1	2.55847			RP11-31F15.2	5.13666			DHRS12	3.35042			ASNS	2.91905			COL4A1	3.08839			TRIM73	2.18184
ALOX15	2.55579			RP4-621F18.2	5.13666			LINC01194	3.31437			CFB	2.91801			HAVCR1	3.08514			LRP8	2.18179
LAYN	2.55579			MMEL1	5.11973			CDKL3	3.2846			PCK2	2.91734			ZNF532	3.08499			ABC7-42404400C24.1	2.17317
UAP1L1	2.54359			FAIM2	5.10811			EOMES	3.28426			ADAM11	2.8808			FAM208B	3.07283			IFIT2	2.17171
JUN	2.54075			CTD-2297D10.2	5.09346			TMEM220-AS1	3.28426			CTC-429P9.1	2.8808			NAV1	3.06857			AOC2	2.16984
CLEC18B	2.53939			LL0XNC01-250H12.3	5.09346			TMEM9B-AS1	3.28426			FUT1	2.8808			MME	3.06576			RP11-197N18.2	2.15972
CDK5R2	2.53231			SCARF1	5.08584			CDRT4	3.28369			LGALS16	2.86837			AKAP13	3.05976			XXbac-BPGBPG55C20.4	2.15429
SAPCD1	2.53231			ULBP2	5.06892			TMEM27	3.27368			AC007952.5	2.86489			ZNF860	3.05899			ANO3	2.15209
AMN	2.5295			SDCBP2	5.06151			RARRES3	3.26894			NPPA-AS1	2.86489			SDK2	3.05777			RP11-793H13.10	2.14911
INTS6-AS1	2.52297			THSD7A	5.04552			CFAP70	3.26409			OPN1SW	2.86489			FAM135A	3.05347			MVD	2.14359
PCDHB11	2.52297			DAPP1	5.04012			RP11-259O2.3	3.26409			C9orf106	2.85443			BCL9L	3.04863			IER2	2.14317
CACNG7	2.51698			LINC01391	5.04012			RP11-500M8.7	3.25279			HPN	2.85443			ZC3H12C	3.0478			DHCR7	2.13255
EGR1	2.51519			LINC01759	5.04012			CMTM1	3.24922			IPO9-AS1	2.85443			ATXN1L	3.04504			RP5-900K19.2	2.12097
MISP	2.51282			LINC02086	5.04012			RP11-437B10.1	3.24922			RP11-296A16.1	2.85443			TRRAP	3.03584			DNER	2.11391
RASA4CP	2.51282			MATN1-AS1	5.04012			PNRC1	3.23842			NR2F2-AS1	2.85306			ATP5J2-PTCD1	3.03284			MZF1-AS1	2.11236
RNASEK-C17orf49	2.50741			RP11-227D13.1	5.04012			COL6A4P2	3.23734			KRBOX1	2.84793			TIMP3	3.03172			PODXL	2.11095
ITIH4	2.50109			RP11-273B20.1	5.04012			PAPPA2	3.23734			PLPP1	2.84341			FAM102B	3.02601			KANSL1-AS1	2.11044
EPHA10	2.48632			TMPRSS6	5.04012			SAMD4A	3.23734			TNFAIP3	2.83845			ZNF280B	3.01483			TMEM220-AS1	2.11044
RP11-359B12.2	2.48089			OC90	5.01217			STRC	3.23734			ARRDC3-AS1	2.83815			IGF1R	3.01329			LRP2BP	2.10892
RP11-545E17.3	2.47763			SLC1A4	5.0121			TFAP2E	3.23734			HIST1H2BD	2.83664			ABTB2	3.00808			CEMP1	2.10756
CH17-189H20.1	2.47593			RP11-235E17.6	4.99019			WDR97	3.23734			HIST1H2BC	2.82021			WASH5P	3.00782			RP11-1E6.1	2.10756
RNF144A-AS1	2.47367			TMEM132E	4.99019			HGSNAT	3.23427			CASP4	2.81141			CREB5	2.99985			RP11-575L7.8	2.10698
CATSPER3	2.47051			ALOX12B	4.956			ADHFE1	3.23244			HLA-V	2.7925			EPPK1	2.99861			EBF2	2.10633
ALDH1L2	2.4683			PKDREJ	4.9391			AC068533.7	3.23111			ST6GALNAC4	2.77998			IFITM3	2.98851			RP11-514P8.7	2.10633
RP11-10K16.1	2.4658			HSF4	4.92428			RIBC2	3.22798			ATP13A4	2.7792			LINC01001	2.98787			RSAD2	2.09517
ANKRD20A3	2.43695			ANKRD53	4.90438			SPOCD1	3.22392			CTC-501O10.1	2.7792			YPEL2	2.98356			ZFP36	2.08757
CYP2D7	2.42748			FAM20A	4.86014			AC145124.2	3.20606			ISLR2	2.7792			SAMD4B	2.97853			CALML6	2.08397
RENBP	2.42679			FUT1	4.80845			LRRC37A3	3.20357			LRRC37A12P	2.7792			AHR	2.9781			KRT34	2.07364
HOXA3	2.41588			DNAH1	4.76302			C11orf70	3.20014			AC004837.5	2.76892			KMT2D	2.97432			MSMO1	2.07265
SSPN	2.41386			TMEM130	4.75511			PLCH2	3.20014			EFR3B	2.76489			ATG2B	2.97301			RP11-660L16.2	2.06209
MOCOS	2.39643			FOXN4	4.74238			RP11-547D13.1	3.17875			MMP2	2.7543			FN1	2.96552			RP11-134F2.8	2.05998
SPIN2B	2.39562			PITRM1-AS1	4.74238			GTF2IRD2B	3.15514			RP11-108M12.3	2.74478			LRRC8B	2.9639			ST3GAL6	2.05953
TMEM173	2.39155			ADHFE1	4.73591			ALDH1L1	3.14489			ZNF709	2.73717			BCKDHA	2.96098			TGFA	2.05181
PTGIS	2.3905			CCDC63	4.7247			ATP8B1	3.14489			ARHGAP25	2.72246			CLIP1	2.95873			FAM215B	2.05014
LINC00824	2.37881			RP5-823G15.5	4.69849			GDF15	3.14489			KNDC1	2.72246			LATS2	2.95842			RP11-1166P10.1	2.04628
AP006621.5	2.37362			SERPINE1	4.69581			MIR762HG	3.14489			RGS6	2.71745			FMNL2	2.95794			RP1-197B17.3	2.04195
TLR5	2.36908			HEATR4	4.6556			PTPN20	3.14489			RP11-283G6.3	2.71745			BMPR2	2.95668			SERPINB2	2.03955
LRRC75B	2.36789			ITGAM	4.6556			AC097724.3	3.14332			RP11-932O9.7	2.71745			STAT1	2.95082			PMS2P4	2.03704
RP11-295K3.1	2.36789			RGL4	4.6556			RP11-83A24.2	3.14255			ANKRD23	2.71432			ELF1	2.94835			ZNF32-AS2	2.03704
AC010547.9	2.36109			RP11-344B2.2	4.6556			SP8	3.10951			C5orf66	2.70045			SHANK2	2.94784			LDLR	2.03193
ACVRL1	2.36109			RP11-461O7.1	4.6556			OVOL2	3.09736			LDHD	2.6909			FGD6	2.94547			KIF5C	2.03143
NCCRP1	2.36109			RP11-576I22.2	4.6556			RP11-508N22.2	3.09736			DDIT3	2.68589			SLC1A1	2.9443			SCD	2.02681
FAM86HP	2.35413			SLC6A12	4.6556			MAP6	3.08287			RP11-173P15.5	2.67814			MED12L	2.94372			KRT19	2.01427
SGK2	2.34588			LONRF2	4.63682			TGFA	3.07324			TEX22	2.67814			RAB3D	2.94181			KCNK15	2.01245
VLDLR	2.34153			NRSN2-AS1	4.58828			ZSCAN1	3.0718			TGM2	2.67814			KMT2E	2.94145			CYP27B1	2.00992
GGACT	2.34114			GCOM1	4.58593			RP11-215P8.4	3.04312			SLFN5	2.67733			CPEB2	2.94087			PYCR1	1.99517
NAALADL2	2.33798			DDIT3	4.57792			APOBEC3G	3.03731			RP11-33B1.3	2.66558			MICAL3	2.93908			ZP3	1.99317
FAHD2CP	2.33507			RP11-123K3.4	4.51876			AF011889.2	3.03284			UBAC2-AS1	2.66535			MAN1A2	2.93558			PRSS3	1.99177
WNT10B	2.33495			GRIN2C	4.50788			AMDHD1	3.03284			CHMP1B-AS1	2.64668			VPS13C	2.93497			LINC01436	1.9845
C19orf68	2.31958			ARHGAP27P1-BPTFP1-KPNA2P3	4.50562			C1orf61	3.03284			SARM1	2.64506			ISG15	2.92712			AP000295.9	1.98425
WDFY3-AS2	2.31794			RP11-196G11.1	4.48973			GUSBP3	3.03284			CBR3-AS1	2.64462			ZBTB43	2.9266			CA13	1.97887
LDLRAD2	2.31652			TAS2R4	4.48973			HIST1H1E	3.03284			LINC02021	2.64257			AHNAK	2.92274			CCDC39	1.97681
RP6-65G23.3	2.3155			DDIT4	4.47744			HOXC13	3.03284			RP11-444E17.6	2.64257			ADAR	2.92062			CERNA1	1.97634
ILDR1	2.31226			LRRC29	4.46791			LINC00926	3.03284			CSTA	2.63529			DST	2.9199			RP11-211N8.2	1.97634
LRRC20	2.31226			RP11-815M8.1	4.42304			ARHGAP4	3.02651			CTC-435M10.3	2.63425			MC1R	2.9197			EPHB1	1.97585
ULK4P1	2.31009			SENP3-EIF4A1	4.41771			FOXD3	3.02345			LRRC32	2.63258			MAPK4	2.91566			RPSAP52	1.97534
AP001596.6	2.30943			MAP2	4.41676			KIAA0825	3.02345			RP11-539L10.2	2.627			TECPR2	2.91109			MYC	1.97305
CTAGE15	2.30943			CERS3	4.4068			RNF43	3.02345			SH3BP2	2.6228			PTPRG	2.90618			ZNF850	1.97293
SERHL	2.30943			SPATA25	4.4068			RP11-729L2.2	3.02345			MST1L	2.61776			ORAI2	2.90537			PLEKHN1	1.96997
RP11-1216L17.1	2.30474			CPNE9	4.3995			SLC16A8	3.02345			COLGALT2	2.61681			ZNF609	2.90384			RP11-302B13.5	1.9692
COL8A2	2.29495			SSTR1	4.36309			RP11-574K11.31	3.02073			REM2	2.61681			TVP23C-CDRT4	2.9018			IL18R1	1.96709
RASGEF1C	2.29166			CCR7	4.35597			ADPRHL1	3.0148			SEC14L6	2.61681			EXPH5	2.90045			GDNF-AS1	1.96645
WNT5B	2.28773			LINC01270	4.3494			ICA1	3.00289			ELOVL7	2.61666			CTD-2245F17.3	2.89702			KDELR3	1.95941
EBF4	2.28712			RP11-505E24.2	4.34895			PRRT1	2.9914			GPM6B	2.61339			EGFR	2.89455			RP11-932O9.7	1.95157
NUTM2E	2.28523			ILDR1	4.3311			C1QTNF6	2.98778			PRKAR2A-AS1	2.61339			EPG5	2.89371			MLPH	1.95124
RP11-411B6.6	2.27547			FAHD2CP	4.29821			ATP12A	2.97399			TH	2.61339			SIPA1L3	2.89031			WNT9A	1.94901
KCNJ6	2.27524			EXTL3-AS1	4.28117			RP11-96K19.2	2.96773			UCN	2.61177			SH3PXD2B	2.88845			RP11-29H23.5	1.94178
FGF17	2.27483			AC017116.11	4.27108			CH507-24F1.2	2.96599			RP11-663N22.1	2.61022			CH17-431G21.1	2.88531			CDCP1	1.94043
AC007228.11	2.27384			CTA-292E10.6	4.27108			ZBED3-AS1	2.96241			PEX11G	2.60979			SLC8B1	2.88473			TMEM187	1.93455
C3	2.27384			GAPLINC	4.27108			CREB3L3	2.95739			TMEM187	2.60451			KIAA1109	2.88384			CTC-378H22.2	1.9334
RP11-140K17.3	2.27384			KCNK4	4.27108			OPRL1	2.95739			PMAIP1	2.60124			NR3C1	2.88271			MIR762HG	1.9334
SH2D5	2.27384			METTL11B	4.27108			RP11-932O9.7	2.95739			MORN4	2.5994			VPS13B	2.87908			IDNK	1.92176
STC2	2.2693			NR2E3	4.27108			SPAG4	2.94904			ROCK1P1	2.59809			RELL1	2.877			C5orf66	1.91546
ARTN	2.26664			RP5-875O13.7	4.27108			CCDC191	2.92423			DSEL	2.58966			GREM2	2.87665			INSIG1	1.9152
CCND1	2.26502			TM6SF1	4.27108			CTD-2058B24.2	2.92423			CTC-250I14.3	2.58901			SEC24A	2.8742			FAM27E3	1.91427
NAV2-AS1	2.26445			TP53TG5	4.27108			LMTK3	2.92332			S100P	2.5871			NFATC2	2.87096			FER1L4	1.91057
SPOCD1	2.26076			FRRS1L	4.25476			ARHGAP9	2.92197			AFF1	2.58061			MED13	2.86538			ANG	1.90968
C7orf25	2.25921			KCNJ5	4.25476			SOX7	2.9103			AC109826.1	2.58003			ZSWIM8	2.861			GPRC5A	1.90697
LRRN4	2.25586			LINC01807	4.25476			TMEM88	2.90749			AXDND1	2.58003			ASH1L	2.86038			APC2	1.90675
C11orf70	2.25354			NIPSNAP3B	4.25476			MYRIP	2.88933			ELMOD1	2.58003			VCL	2.85924			RP5-966M1.6	1.90623
MYH15	2.24848			RP11-33B1.3	4.25476			NMRK1	2.8862			RAPGEF3	2.58003			GOLGA8A	2.85877			SHTN1	1.9055
NICN1	2.24827			CNR1	4.24842			CAPS2	2.86553			SSPN	2.58003			NBEAL1	2.85766			ARHGAP45	1.90024
ZFP36	2.24344			RP11-61A14.4	4.24096			FCER1G	2.86553			TSPAN11	2.57744			TMC1	2.85269			TSC22D3	1.89964
ZFP2	2.23263			TRIM73	4.19573			HES3	2.86553			CTD-3148I10.9	2.5513			FBXW8	2.85261			SLC17A9	1.88979
MKLN1-AS	2.23063			RAD51AP2	4.19023			LA16c-349E10.1	2.86553			DYX1C1	2.55028			MYCBP2	2.85246			ZNF843	1.88585
RP11-791G15.2	2.23063			LOXL4	4.18256			MSC-AS1	2.86553			ERVV-1	2.54506			CALML3-AS1	2.83644			RAB6B	1.88125
DNHD1	2.22825			WAS	4.18256			RP1-167G20.2	2.86553			TSPAN8	2.53503			SP100	2.82935			SDCBP2	1.87806
BCO2	2.22731			AMY2B	4.17112			SLC22A20	2.86553			AC007326.13	2.53497			BDP1	2.82816			CTD-3131K8.2	1.87625
FBXO17	2.22458			ATP1A1-AS1	4.17112			HOXB7	2.86222			C10orf95	2.52977			PIP5K1B	2.8211			OSBP2	1.87503
CAB39L	2.22123			CLEC9A	4.17112			REG1A	2.86222			RP11-617F23.1	2.52826			WNK1	2.81924			RP11-350N15.4	1.87503
NPPA-AS1	2.22123			ZFYVE28	4.17112			RIMBP3C	2.86222			FAM47E	2.52824			MED1	2.81436			DHCR24	1.87471
NPIPB2	2.21668			LINC01410	4.15951			CLDN15	2.84994			SYNPO2	2.52824			IL1RAP	2.81263			RP11-805J14.5	1.87461
NUTM2B	2.21542			PNPLA7	4.15803			TCTEX1D2	2.82452			GLDN	2.5255			FLNA	2.8115			MUC20	1.87067
PYROXD2	2.20936			AZIN1-AS1	4.15223			FOXC2	2.81741			TSPAN10	2.5219			TANC2	2.81023			TST	1.86902
RSPH9	2.20936			CNTN4	4.15223			KIAA2022	2.81741			SRD5A3-AS1	2.52172			LPP	2.81001			QPCTL	1.86708
TOR4A	2.20936			CTC-523E23.5	4.15223			TMEM256-PLSCR3	2.81741			HIST2H2BE	2.51646			IL6ST	2.80694			ARPC4-TTLL3	1.86492
GLB1L	2.20343			GNG13	4.15223			ZFP2	2.81653			HSD11B1L	2.51005			GRIP1	2.80488			AP006621.5	1.8628
RP11-114H21.2	2.20138			RP11-228B15.4	4.15223			ACRBP	2.80467			EFCAB12	2.50933			EXOC6B	2.8042			C17orf107	1.86213
RP11-96K19.2	2.20138			RP11-33O4.2	4.15223			TTLL13P	2.7828			ELF5	2.5084			MYLK3	2.80393			CBWD7	1.8596
MAPK8IP2	2.19769			RP11-423H2.3	4.15223			H6PD	2.77643			ABHD14A-ACY1	2.49921			USP18	2.80068			RIMBP3	1.8592
HHLA3	2.1897			CACNA1C-AS1	4.13251			PRSS27	2.75672			C11orf65	2.49353			AFF4	2.79805			CALB2	1.85522
AP3B2	2.18816			GUCY1B2	4.1151			RP11-855O10.3	2.75672			SLC38A3	2.49353			ANKIB1	2.79567			SYNGR2	1.85101
RP11-3B12.5	2.18469			WFDC3	4.1151			DLGAP2	2.75123			AC005176.2	2.49189			IGF2R	2.79552			GOLGA8O	1.8484
RP11-849H4.4	2.18315			AGAP5	4.11029			RAB32	2.73635			PAQR6	2.48693			SLC5A3	2.79487			TUB	1.8483
SRPX2	2.17409			SLC6A2	4.10887			TNNI3	2.73635			MARC2	2.48013			CGN	2.7908			CTBP1-AS	1.84643
C1orf145	2.16888			TSC22D3	4.10226			WDR92	2.73103			GSTA4	2.47664			SMARCC2	2.78996			SMIM11A	1.84643
RHOXF1-AS1	2.16888			IL20RB	4.09343			EGR1	2.72192			GSAP	2.47041			SHROOM3	2.78825			SNX22	1.84223
TMEM187	2.16888			NEAT1	4.08233			CTAGE5	2.713			TMEM136	2.46869			PIKFYVE	2.78359			UGDH-AS1	1.83794
SLFN5	2.16347			PTGFR	4.07841			TXNIP	2.70887			PITX1	2.46768			SMG1	2.7817			TTC14	1.83191
TCEA3	2.15898			LRMP	4.07813			RP11-15A1.7	2.7066			CYP19A1	2.45224			MKL2	2.78117			SMPD3	1.82739
AK8	2.14519			C1orf145	4.06342			RP11-452H21.4	2.7066			POU6F1	2.44991			TCF12	2.77192			KIF9-AS1	1.82673
TSPAN2	2.1411			VEGFA	4.04389			RP11-532F12.5	2.7066			RP11-849F2.7	2.44991			DDIT4	2.77132			HYPK	1.82596
JUNB	2.13645			SLX1B	4.03269			ZNF425	2.69869			TMC4	2.44412			OVOL1	2.77029			BMP2	1.82555
C1RL	2.13396			CACNA1F	4.02535			CTD-2298J14.2	2.69541			RP11-166P13.3	2.44219			GNL3L	2.76667			IGFLR1	1.82269
CAV2	2.13376			FHIT	4.02407			AC116366.7	2.68377			EPB41L4B	2.43938			DSP	2.76502			TFPI2	1.81088
RHOXF1P2	2.1335			RP4-800G7.2	4.02407			ZCWPW1	2.68294			CRYM-AS1	2.4376			NFAT5	2.76355			PDXDC2P_1	1.80955
KCP	2.12871			RP11-288C17.1	4.01979			CD302	2.67743			RP1-221C16.8	2.4376			AKAP9	2.76233			RP11-235E17.6	1.80912
PPFIA3	2.12512			STON1-GTF2A1L	4.01979			HAND1	2.67743			IDNK	2.43179			ADGRG6	2.76127			PID1	1.80536
LINC00458	2.12347			EMP1	4.0081			LBX2-AS1	2.67743			FAM86JP	2.43017			THSD7A	2.75494			P2RY11	1.80462
CLDN15	2.12255			SLC43A1	3.98171			LINC01896	2.67743			FAM227B	2.42916			SEMA3D	2.75376			RAB4B-EGLN2	1.80209
GPR155	2.12084			LINC00176	3.9753			TM4SF19-AS1	2.67743			RP11-379B18.5	2.42583			MAML3	2.74794			LURAP1	1.79894
POPDC2	2.11476			ITGA3	3.95721			ZNF688	2.67448			ABLIM2	2.42446			PLEKHG1	2.74692			FAM180A	1.79853
MST1L	2.11014			GTF2IRD1P1	3.95551			FRG1DP	2.66248			BCAN	2.42446			TM9SF1	2.74572			VLDLR-AS1	1.79682
ENTPD3-AS1	2.10713			RP11-32K4.1	3.95551			RIN2	2.66248			BDNF-AS	2.42446			MT-ND5	2.7432			LINC01123	1.7955
ELOA-AS1	2.10415			PABPC1L	3.94065			USHBP1	2.66248			RP11-574K11.29	2.42446			STRN	2.74299			ST6GALNAC3	1.7955
MDGA1	2.10039			GBAP1	3.94			WEE2-AS1	2.66248			NEAT1	2.42431			CBLB	2.74194			CFAP70	1.7926
TSTD3	2.10039			NBR2	3.92155			BMS1P10	2.65121			IGFL2-AS1	2.41169			SEC23A	2.74043			POPDC2	1.78689
KLHL35	2.09057			RP11-350N15.4	3.91864			LINC00176	2.65121			AC008781.7	2.40527			TGFBR2	2.74016			HMGCS1	1.78528
SEC14L5	2.08931			CLIC6	3.91369			NPIPA8	2.65121			AZIN1-AS1	2.40527			PCDHB8	2.73751			FADS2	1.78361
TTC22	2.08656			AMHR2	3.90923			GATA3	2.64984			CTB-131B5.5	2.40527			ATP13A3	2.73238			AC006547.13	1.78253
SH2D2A	2.08419			HYDIN2	3.89169			AC015849.16	2.6424			FLRT2	2.40527			ADGRL3	2.72848			TVP23C-CDRT4	1.78163
S1PR2	2.08351			ADAM20P1	3.88656			FAM149A	2.6424			RP11-452K12.4	2.40527			DMXL2	2.72819			PDGFRL	1.77989
RP5-857K21.4	2.08106			AVPR2	3.88656			FER1L4	2.6424			GALNT4	2.40299			LYST	2.72315			AC005682.5	1.77954
RUBCNL	2.07968			BSN-AS2	3.88656			RP11-295K3.1	2.63465			RP13-30A9.2	2.40253			COL5A1	2.71527			FBXO36	1.77899
PPP1R13L	2.07515			CAMK2B	3.88656			MR1	2.6314			SP2-AS1	2.40253			HECTD4	2.71298			ITIH4	1.77737
SERPINB4	2.07158			CCDC122	3.88656			NRN1	2.61404			AC098820.4	2.39804			FAM83B	2.71245			FAM229A	1.77687
OPLAH	2.06731			LINC01896	3.88656			PPARGC1A	2.6069			KPNA2P3	2.39804			CAPN6	2.71114			CEACAM19	1.77629
SLC27A1	2.06505			LRRC71	3.88656			TMEM170B	2.60502			SMAD9	2.38666			OBSCN	2.71106			B9D1	1.77467
FADS2	2.06332			POPDC2	3.88656			OGFRL1	2.5988			CFAP70	2.38209			C5orf42	2.71085			FAM72D	1.77379
GARNL3	2.06296			RP11-417F21.1	3.88656			FAM129A	2.59522			SERPINI1	2.38209			TNS3	2.70258			AC083899.3	1.77269
MAPK15	2.05797			RP11-488C13.6	3.88656			SPINK1	2.58159			TSTD3	2.37357			RASAL2	2.69677			JAG2	1.77269
RP11-34P13.8	2.05789			RP11-624M8.1	3.88656			DHFR2	2.56605			TNFRSF19	2.37142			IDS	2.69451			PLGLB2	1.77269
KCNE5	2.05764			RP3-323P24.3	3.88656			RHOF	2.56581			SNAI3-AS1	2.36378			CHM	2.69281			FZD8	1.76917
RP11-96H19.1	2.05764			STPG3-AS1	3.88656			OC90	2.56091			CRABP2	2.36169			MAML2	2.69043			SQLE	1.76084
KCNIP1	2.05562			TSC22D1-AS1	3.88656			LRRC6	2.56074			RP4-635E18.9	2.35109			KIAA1671	2.68925			CCDC180	1.75773
PYY2	2.05297			ABLIM3	3.87432			C3orf33	2.5602			TMEM35B	2.35109			CNGB1	2.68633			MORN1	1.75749
C5	2.04966			ANXA9	3.87432			SERPINB9	2.55925			ATP1A1-AS1	2.3446			TBX3	2.68449			RP11-273G15.2	1.75554
SMYD1	2.04892			MOB3C	3.87432			CLDN23	2.55821			INSL4	2.32848			IGF2BP3	2.68375			HIST2H2BE	1.75285
RP5-900K19.2	2.04815			PKD1L2	3.86933			AF127936.9	2.55641			ORAI2	2.31325			DOPEY2	2.68325			PPIL6	1.75265
SEC31B	2.04774			ZBED3	3.85862			RP11-10K16.1	2.5525			DSC1	2.31224			SPRED2	2.67914			P3H4	1.75059
ABCG4	2.04538			TMCC1-AS1	3.85397			NR5A1	2.54846			PAPLN	2.31224			KMT2C	2.67906			AC004893.11	1.74816
PRR5-ARHGAP8	2.03946			NUDT17	3.84705			TSPAN10	2.54838			VWF	2.31191			IFI6	2.67788			ANKMY1	1.74743
TTC25	2.03946			SAPCD1	3.84705			PCDHGC3	2.5457			RP11-806H10.4	2.31153			ERBIN	2.67122			C10orf25	1.74724
ANXA8L1	2.03696			SLFN5	3.82865			CNNM1	2.54216			C1orf168	2.3106			GPAT3	2.66889			KLHDC7B	1.74497
RP11-505K9.4	2.03696			AC006014.8	3.82341			DNMT3L	2.54216			ADHFE1	2.31033			SLC2A10	2.66873			RP11-309L24.4	1.74359
WIPI1	2.0329			DNM1P46	3.82341			SCX	2.54216			CPM	2.30942			LIPG	2.66862			SMCO4	1.74335
SAMD14	2.03268			EIF1B-AS1	3.82341			CEP126	2.53316			ARHGEF37	2.30852			ZNF468	2.66839			STX1A	1.74159
SLC26A10	2.03268			HLA-J	3.82341			ZNF853	2.53027			CREB3L1	2.30805			NEDD9	2.66728			NR4A2	1.73891
CEACAM19	2.02759			NME8	3.82341			COL7A1	2.52647			CTC-429P9.4	2.30628			TAOK1	2.66563			TTC12	1.73507
IDNK	2.02249			PRSS50_2	3.82341			BCDIN3D	2.52642			GOLT1A	2.30628			DIO2	2.66505			NME1-NME2	1.73402
PRELID3A	2.01636			RAB7B	3.82341			FOXI3	2.51984			CYP2E1	2.30553			ARID1B	2.66083			CPA4	1.73349
LHPP	2.01444			RP11-347C12.3	3.82341			HIST1H1C	2.51945			FLJ42969	2.30553			KDM6A	2.66			PSPN	1.73161
LINC00176	2.01329			RP11-742B18.1	3.82341			FKBP7	2.51629			GSDMD	2.30553			FLT4	2.65911			RP11-574F21.3	1.73078
POC1B-GALNT4	2.00636			TPPP3	3.82341			CRACR2A	2.51233			RP11-356I2.4	2.30255			DOCK9	2.65814			CMPK2	1.72946
ORAI2	2.00295			UCN	3.82341			SGK2	2.5089			AC004980.9	2.29959			ST3GAL1	2.6568			SGK1	1.72608
PSMG3-AS1	1.99818			NICN1	3.8125			ASIC3	2.50506			RP11-296O14.3	2.29959			XYLT1	2.652			AC002398.9	1.72581
FAM86B1	1.99066			BIN2	3.79172			MICU3	2.49878			SERHL	2.29924			EIF2AK3	2.6499			TSTA3	1.72556
RP11-266K4.9	1.98917			AC012314.8	3.78482			NPW	2.49573			MIATNB	2.29762			MYO9A	2.64758			ZNF559-ZNF177	1.72526
LVRN	1.98907			CATSPER3	3.78482			LINC00824	2.49257			CYS1	2.29564			GTF2IRD2B	2.64752			KLRA1P	1.72417
FAM86C2P	1.98895			CTC-281F24.1	3.78482			THNSL2	2.49189			SHD	2.29528			PPFIA1	2.64698			DUSP6	1.7219
INAFM1	1.9887			RP5-884C9.2	3.78482			ST3GAL3	2.49023			RP11-218M22.1	2.29264			SH3D19	2.64469			NCR3LG1	1.72169
AL021546.6	1.98847			TXK	3.78482			LNPEP	2.48957			TMEM154	2.28812			ZKSCAN8	2.63999			TMPPE	1.72102
BEAN1	1.98811			FAM229A	3.78401			MAL2_1	2.47714			RP11-660L16.2	2.28331			POM121	2.63638			CTD-2516F10.2	1.72066
LNP1	1.98811			ABCA3	3.77614			HRK	2.47306			SMPDL3B	2.28067			PLPP3	2.63508			TRPV1	1.71988
TSPAN10	1.98811			SHC2	3.76665			MROH8	2.46602			HSD11B2	2.27699			HIPK3	2.63042			CDR1	1.71843
PNCK	1.98766			LPA	3.76491			LIMD1-AS1	2.46445			APH1B	2.275			KIF3C	2.62914			PPP1R32	1.71759
KC6	1.98673			CDRT1	3.75879			RAB37	2.45902			AGAP11	2.27451			SIPA1L1	2.62835			RP11-334C17.5	1.71666
LYRM9	1.98673			GPR68	3.75879			C6orf52	2.45885			RNF223	2.27451			GAB1	2.62721			PRKG2	1.71355
SLC16A5	1.98661			LINC00921	3.75879			POM121B	2.45837			MCCC2	2.27226			ZNF81	2.62635			C1orf204	1.71238
RP11-228M15.1	1.98631			MCMDC2	3.75879			DENND1C	2.45419			LAMTOR5-AS1	2.27155			PPL	2.62329			NAT9	1.71213
TMEM38A	1.98608			RP13-1039J1.4	3.75879			FAHD2CP	2.45296			RRAGD	2.26466			NCEH1	2.62158			GDPD3	1.70907
U47924.27	1.98608			SYT5	3.75879			C1orf167	2.44019			RP11-74J13.8	2.25699			RP11-398C13.8	2.61993			CYB561	1.70739
CSF1R	1.98524			TYMP	3.75879			CACNA1C	2.44019			SPOCD1	2.25681			RALGAPA2	2.61777			FAM156B	1.70646
RABGEF1_2	1.98456			C16orf96	3.75521			CIITA	2.44019			SLC34A2	2.25327			PHC1	2.61561			ANKAR	1.70543
ADAMTS10	1.9841			PIP5KL1	3.75378			LPAR5	2.44019			ARHGAP40	2.25203			NOS3	2.61557			ENTPD1	1.70313
AC006019.3	1.9838			TMEM191C	3.75074			KDM6B	2.43318			PSAT1	2.24783			TMEM140	2.61557			HAGHL	1.70093
TTC41P	1.98309			DNAH2	3.74006			CARF	2.43032			RP5-864K19.6	2.2475			TRAPPC10	2.61078			GBP1P1	1.69851
DUSP6	1.98013			YPEL1	3.74006			CDNF	2.42469			SPRED3	2.2475			PPARA	2.60939			HDDC3	1.69768
RHOD	1.97488			NAT16	3.74005			CLDN4	2.42469			GPR135	2.24363			ACER2	2.6048			RP11-1148L6.5	1.69746
HOXC13-AS	1.97267			FLJ37035	3.72592			GGACT	2.42469			CEP295NL	2.23932			MYSM1	2.60013			PNP	1.6956
OSGIN1	1.97166			TLCD2	3.72572			RASSF5	2.42469			LIPG	2.23932			USF3	2.59867			DLGAP1-AS1	1.69515
NRSN2-AS1	1.97091			RIMS3	3.7225			AMOTL2	2.42207			TMCC1-AS1	2.23729			MCM3AP-AS1	2.59595			SH3BGR	1.69442
GADD45G	1.97074			GTF2IRD2	3.71712			AP003419.11	2.42187			RP11-298J20.4	2.23446			JMJD1C	2.59549			NTN4	1.69231
ZNF425	1.96676			ARMC12	3.71488			TMEM38A	2.41869			SLC22A18	2.23276			DOPEY1	2.59499			RP11-115C21.2	1.69085
GDA	1.96055			BHMT2	3.71488			RFPL1S	2.41775			ZNF862	2.23178			NCOA3	2.59381			FAM53A	1.69013
KNDC1	1.96035			FANK1	3.71488			ALDH1L2	2.41705			HIST2H4B	2.22856			ARID4B	2.59169			COL11A2	1.68586
HMGCL	1.96011			BEND6	3.70572			ADAP2	2.41263			CNGA4	2.22642			PIK3C2A	2.589			CGREF1	1.68347
EFEMP2	1.95966			GOLT1A	3.68751			PCK2	2.40264			GDPD4	2.22271			PHLDB2	2.58892			CADPS2	1.68311
PLD1	1.95872			COL20A1	3.66791			SLC2A10	2.39912			HIST1H2BO	2.22271			PXK	2.58818			LNP1	1.68298
PCOLCE	1.95552			GABRG1	3.66578			C10orf10	2.3984			DLGAP1-AS1	2.21812			CDH5	2.58682			HOXA10-AS	1.68097
PDE4C	1.95433			KIFC2	3.65817			RP11-848P1.9	2.3984			RP11-163E9.2	2.21728			ANKRD11	2.58544			OPCML	1.68015
KBTBD11-OT1_1	1.95077			PSD4	3.65641			DENND2A	2.39777			RP4-657D16.3	2.21548			CLEC7A	2.58462			BCDIN3D-AS1	1.67998
OPRL1	1.94689			RASA4B	3.65317			OVGP1	2.39429			SEL1L3	2.2092			ZFP36	2.58171			BBOF1	1.67815
PRSS22	1.94504			RENBP	3.6288			KREMEN2	2.3922			ABO	2.20707			KSR1	2.58147			LINC01138	1.67546
VAMP5	1.94504			TRPV6	3.6096			BLOC1S5-TXNDC5	2.39167			CTD-2020K17.1	2.20707			MAP3K1	2.57923			PLPP5	1.67154
SNAI1	1.94378			TMEM189-UBE2V1	3.60624			SYNJ2BP-COX16	2.38295			HIST1H2BF	2.20707			TFCP2L1	2.57566			TMEM161B-AS1	1.66855
RP11-164H13.1	1.94302			RP11-295K3.1	3.60103			PRDM13	2.38136			INPP5D	2.20707			TACC1	2.57478			CCND1	1.66535
SAP25	1.94251			LINC01125	3.59945			RP11-309L24.4	2.38136			MDH1B	2.20707			ANKRD36	2.57451			PPT2-EGFL8	1.66377
TST	1.94233			LINC00106	3.59315			GNG10	2.37914			HIST1H4I	2.20071			SZT2	2.57417			SLC1A1	1.66154
FADS1	1.94119			CRYGS	3.5903			LINC01578	2.37742			CTD-2506P8.6	2.1993			ANO6	2.57201			STX16-NPEPL1	1.66081
ZNF559-ZNF177	1.94071			SCN4A	3.58887			ZNF429	2.37341			RP11-325K4.3	2.1993			COPA	2.57098			SLC17A5	1.66075
KIF17	1.94012			EGR1	3.58756			EFNA2	2.37159			NRL	2.19715			RREB1	2.57009			NEAT1	1.65957
RHOB	1.93781			NGF	3.58271			CEBPD	2.36058			RP11-967K21.1	2.19715			ITPRIPL2	2.56949			DUSP5	1.65812
TMEM40	1.93576			RP11-162P23.2	3.58143			HRG	2.36058			RP3-467K16.4	2.19715			SMAD1	2.56911			LRRC37A3	1.65748
GNG7	1.93501			NPHP3-AS1	3.57088			RP11-796E2.4	2.36058			SLFNL1-AS1	2.19025			LRBA	2.56689			AK5	1.65505
CCDC40	1.93283			NR2F1-AS1	3.57088			EFCAB6	2.35939			ATP1A4	2.1891			TIAM1	2.56501			NRSN2-AS1	1.65442
MVD	1.92785			CATSPERG	3.5683			JDP2	2.35704			FXYD4	2.18785			ASAP1	2.56467			METTL25	1.65072
HAP1	1.92595			BTK	3.56208			MIAT	2.35681			VTCN1	2.18754			LINC01002	2.56191			CXCL2	1.65036
SRP14-AS1	1.92595			CHKB-CPT1B	3.555			SMARCA2	2.34756			ATP8B2	2.18649			NHS	2.55819			TTC25	1.64974
KREMEN2	1.92545			RP13-516M14.10	3.54985			CEP170P1	2.34559			FBLIM1	2.18143			STAG3L5P-PVRIG2P-PILRB	2.55761			SNHG8	1.64811
AKR1A1	1.92399			CDR1	3.53197			DISP2	2.34559			ZMYND12	2.17974			PKHD1	2.55444			LAMA1	1.64745
STAT6	1.92318			ABCA12	3.53171			TSPOAP1	2.34559			AP000351.4	2.17169			RHBDF2	2.54978			FKBP14	1.64578
LRRC24	1.92187			AC068499.10	3.53171			TTLL1	2.33777			HSPB1	2.16265			ZNF217	2.5449			FAM167A	1.64473
RPL3L	1.92187			AF127936.9	3.53171			TMEM221	2.33468			SLC1A4	2.16152			LDOC1L	2.54348			FERMT1	1.64419
NUP50-AS1	1.92128			C4orf50	3.53171			CH17-264B6.4	2.33188			ITGA7	2.15944			KIAA1462	2.54197			TMEM182	1.64419
ABHD8	1.91668			CORT	3.53171			SAMD5	2.32923			NLRP9	2.15241			CFAP97	2.54127			SLC39A7	1.64416
SHC2	1.91333			KCNH3	3.53171			WDFY3-AS2	2.32847			WDFY3-AS2	2.15241			FAM160A1	2.54048			SMOX	1.64314
CNNM1	1.91126			KRT18P59	3.53171			PPP1R15A	2.32404			DARS-AS1	2.1523			HUNK	2.53946			GALNT12	1.64177
LLNLR-245B6.1	1.90994			OSTCP1	3.53171			CEACAM19	2.32398			CTC-241N9.1	2.15223			DIP2B	2.53602			HOMER2	1.64177
ZFHX2-AS1	1.90994			SELPLG	3.53171			FAM114A1	2.32398			ACACB	2.14944			KIF16B	2.53558			AMD1	1.64171
RAB32	1.90798			SLC9C1	3.53171			LINC01232	2.32317			RP11-539L10.3	2.14448			DIP2C	2.53182			FMC1	1.64078
MYO15B	1.90542			SPDYA	3.53171			POPDC3	2.32317			ALOX12-AS1	2.14251			HELZ	2.53171			RRP7BP	1.64071
HOXC12	1.90541			STRC	3.53171			SLC13A5	2.32135			CTC-308K20.1	2.14073			RP11-706O15.3	2.5302			MT1M	1.63979
KIAA1024	1.90541			STX16-NPEPL1	3.52357			CATSPERG	2.31985			GHRLOS_1	2.14005			ARHGEF11	2.52682			SRPRB	1.63641
ALOX5	1.9053			RP11-66N24.3	3.52249			FRMD5	2.31779			RP13-39P12.3	2.13981			FAT2	2.52285			MAPK13	1.63609
MFSD3	1.90426			ADGRD1	3.51985			TSC22D3	2.31446			THBS3	2.13981			ADCY1	2.52064			ADAMTS6	1.63371
SPR	1.90314			NUTM2D	3.51775			FHIT	2.3087			GMDS-AS1	2.13588			IRF7	2.51977			CCDC167	1.62849
P4HTM	1.90228			PLAU	3.50769			NCK1-AS1	2.3087			RP11-244F12.3	2.13588			CDC14B	2.51952			TRAPPC6A	1.62794
MRC2	1.90222			CUL7	3.48006			ANKRD10-IT1	2.30521			BCO2	2.12727			EDEM3	2.51952			ACSS1	1.62589
RP11-394A14.2	1.89849			NXF2	3.47935			MCOLN2	2.29669			HIST1H2BN	2.12531			DENND4C	2.51918			PTPRF	1.62585
DLL3	1.89797			CICP14	3.46075			RP6-74O6.2	2.29669			SLC7A11	2.12019			EEA1	2.51804			HSD17B7	1.62551
NPM2	1.89155			AC093495.4	3.45055			CLDN3	2.29244			AP003419.11	2.11596			MT-ND4	2.51803			SPAG4	1.62074
NT5M	1.89155			RP1-197B17.3	3.45055			NEBL	2.29049			GRK5	2.11584			BCORL1	2.51781			ANGPTL4	1.61943
PDGFRL	1.89116			C7orf57	3.43986			CLYBL	2.28194			RP11-126K1.2	2.11584			CCDC113	2.51616			CYP4V2	1.61854
KRCC1	1.89			CTD-2020K17.1	3.43524			OSGIN1	2.27962			RP11-522I20.3	2.11584			ZNF587	2.51606			RNASE4	1.6179
LOXL1	1.8897			TTC23L	3.42913			PTGIS	2.27721			AC079922.3	2.11158			ELMSAN1	2.51522			PSMG3-AS1	1.61404
PLEKHA8P1	1.88771			FBLL1	3.42834			EVI5L	2.27626			PLBD1-AS1	2.11158			ATG9B	2.5142			IDI1	1.61402
PTP4A3	1.8866			MEDAG	3.42531			RP11-37B2.1	2.27588			MUC4	2.10935			ARFGEF2	2.51409			CTD-3092A11.1	1.61057
CYS1	1.88628			MKX	3.41169			ARSG	2.27458			ABTB2	2.10897			ZZEF1	2.5132			KCNQ5	1.60776
KDELR3	1.88555			ALG1L2	3.40171			PIP5KL1	2.27418			TACC2	2.10488			LMTK2	2.51297			MCEE	1.60585
MUC1	1.88555			ANKRD20A5P	3.40171			C16orf74	2.27108			SLC22A15	2.10341			SBF2	2.51111			KDELR2	1.605
RPLP0P2	1.88485			CD22	3.40171			AC012358.8	2.26663			FMNL2	2.10207			TIPARP	2.50998			SEMA7A	1.60417
AZIN2	1.88382			AF011889.5	3.39941			CTD-3126B10.4	2.26663			ERVV-2	2.09901			AC141586.5	2.50997			SNHG15	1.60398
PRUNE2	1.88285			RP4-635E18.9	3.39456			SP5	2.26663			RP11-796E2.4	2.09734			BOD1L1	2.5096			EIF3CL	1.60046
PRKCG	1.87785			AC079922.3	3.39413			TMEM132C	2.26663			IRF8	2.09403			SFRP1	2.50955			MAFG-AS1	1.59836
DUSP1	1.87319			SHBG	3.37341			RP3-523C21.2	2.26426			TLE6	2.09327			HIVEP1	2.50945			ARIH2OS	1.59828
IZUMO4	1.87238			TRPM8	3.37341			SIAE	2.26336			DENND2A	2.08988			SH3BP4	2.50805			AC009133.12	1.59812
CTD-2501M5.1	1.87117			AMDHD1	3.36536			IQCH-AS1	2.25865			GNAL	2.08988			PRRC2C	2.50602			NUDT17	1.59776
KIFC3	1.86847			CENPVL3	3.36536			TGFB1I1	2.25865			RP11-1280N14.3	2.08965			ATF7	2.50304			MOGS	1.59758
ACSS2	1.8636			LINC01933	3.36536			PIGP	2.25713			SPATA17	2.08892			MMP2	2.50236			SEC31B	1.5953
PDF	1.86031			TOGARAM2	3.36006			PMAIP1	2.25486			SH2B3	2.08745			RAVER1	2.50221			RP13-582O9.6	1.5936
SBSPON	1.8577			POC1B-AS1	3.34861			RP11-240B13.2	2.25474			TULP1	2.08682			CREBBP	2.50154			APTR	1.59342
GADD45B	1.85573			AC097724.3	3.33726			DYRK1B	2.2468			C6orf1	2.08646			DOCK1	2.50086			NPC1	1.59219
RP11-983P16.4	1.85242			CXCR2	3.31975			ANKRD36C	2.2465			CPEB4	2.08008			SYNE2	2.50047			ADGRG1	1.59157
GRK4	1.8508			FER1L4	3.31975			ADM2	2.24462			ANKRD10-IT1	2.07982			ANKRD17	2.49937			SEC13	1.58915
LMNTD2	1.8508			DENND6B	3.31838			SYCP1	2.2443			ENG	2.0791			MINDY2	2.49604			SLC9A7	1.58784
SNTB1	1.85048			SLC4A5	3.31838			LINC00467	2.24107			LRRC37A17P	2.07833			ZBTB38	2.49313			PHLDA2	1.58694
PYCR1	1.84975			DNHD1	3.31838			C2orf81_1	2.23928			MXD1	2.07786			AASS	2.49043			C4B	1.58567
RILPL2	1.84974			RP11-264B17.3	3.31575			FAM157C	2.23928			CNGB1	2.07685			TCL1B	2.48907			HMGCR	1.5813
WDR90	1.84679			AFAP1-AS1	3.31488			GRIN2C	2.23928			RP11-10K16.1	2.07585			REL	2.48867			STXBP5-AS1	1.57985
CTC-250I14.3	1.84546			ID2-AS1	3.31488			SLC9A5	2.23928			SULT1A3	2.07476			ZNF91	2.48839			TNFRSF10A	1.57589
TP53TG1	1.84546			KLK10	3.31488			FRG1GP	2.22877			HOMER2	2.07269			ADAM9	2.48771			MRPS31P4	1.57385
BNC1	1.84007			LINC01424	3.31488			TMEM45A	2.22859			SYT17	2.06948			WDFY3	2.48168			TMEM198	1.57348
DTX1	1.84007			RP11-325K4.3	3.31488			FAM78A	2.22849			PGF	2.06826			ST5	2.48083			ARHGAP22	1.57238
AC002398.9	1.83887			RP11-706O15.3	3.31381			RP11-35G9.3	2.22838			CMYA5	2.06518			FAM114A1	2.47798			RP11-449H3.3	1.57148
ALS2CL	1.8368			ASNS	3.31092			LEPR	2.22827			ST3GAL1	2.06324			CDK12	2.47752			TMEM106A	1.5701
HIF3A	1.8368			SGIP1	3.30162			DACT1	2.22822			HMCN2	2.06304			LMBRD2	2.47655			SLC38A5	1.57005
WDR31	1.8368			IL11	3.29145			RPL17-C18orf32	2.22651			ICAM4	2.06259			FOXO6	2.47396			FADS1	1.56812
ZMYND10	1.8368			LINC01569	3.28664			TLCD2	2.22563			RP11-159D12.2	2.05949			ENTPD5	2.47252			TMEM189-UBE2V1	1.56465
CES4A	1.83658			PLPPR4	3.28664			NXPH4	2.21878			CCDC13	2.05875			GREB1L	2.47081			MGLL	1.56129
C17orf107	1.83267			CRYGEP	3.28073			SEC31B	2.21715			A1BG-AS1	2.05195			SYNJ1	2.46585			ZNF749	1.56089
DDIT3	1.82792			MOCOS	3.27319			SLC4A5	2.2158			RP11-540A21.2	2.05195			KIAA1107	2.46421			ULBP2	1.56063
TLCD2	1.82757			SLC9A5	3.26775			CYP2U1	2.21203			TECTA	2.05195			KIAA0556	2.46122			SLC20A1	1.55697
CCDC65	1.82756			CLIP4	3.26497			KCNAB1	2.21203			CGB7	2.04855			TNKS2	2.45958			CLDN15	1.5541
PRDM13	1.82756			RP4-714D9.5	3.26277			RP11-722G7.1	2.21203			SLC7A8	2.04797			USP9Y	2.45933			WDR78	1.55409
CHMP1B2P	1.82677			SCART1	3.25137			ATP2A1	2.20845			CHKB-AS1	2.0476			PFKFB3	2.45706			TRIB1	1.5533
MCTP2	1.82667			UBE2F-SCLY	3.24585			FBXO4	2.20637			RP4-816N1.6	2.0476			GLTSCR1L	2.45635			ADCK1	1.55305
BOK	1.8241			AC079807.2	3.24002			RASL10B	2.20587			ADPRHL1	2.03942			ARHGAP42	2.45543			SNHG7	1.55139
MORN4	1.82178			CTD-2527I21.14	3.24002			RNASEH2B-AS1	2.20055			SLN	2.03734			CBSL	2.455			HIST1H2AC	1.55139
VEGFB	1.82039			CYB561D2_2	3.24002			ANKRD20A17P	2.19796			CAPN14	2.03644			PPP1R15B	2.45374			FAM156A	1.55138
C1orf54	1.81905			KLRB1	3.24002			STC2	2.1977			CATSPERG	2.03644			AMOT	2.45355			CTB-55O6.12	1.551
TMEM53	1.81873			RP11-269F19.2	3.24002			SBSPON	2.19691			ARHGAP4	2.03482			SEMA4G	2.45266			GUCY1A2	1.54916
HSPA1A	1.81836			CHRNB2	3.23253			ICOSLG	2.19352			RP3-460G2.2	2.03482			CTNND1	2.45007			RGS11	1.5483
DNASE1L1	1.81532			TMEM187	3.22456			PRR15	2.19232			EIF3CL	2.03205			MYO10	2.45			SFXN4	1.54778
USP46-AS1	1.81281			SLC16A5	3.21571			CLIC2	2.19143			NEDD9	2.0304			URB1	2.44793			ITGA6	1.54546
PNMA2	1.8116			KB-1572G7.2	3.2149			LDHD	2.1795			PCYOX1L	2.02902			SPAG9	2.44499			BET1L	1.5454
LIMS2	1.81046			THRB	3.21007			MIXL1	2.17428			OVOL1	2.0274			NRIP1	2.44412			MT1L	1.54413
AKR1C1	1.81005			CEMP1	3.20857			ITGB4	2.1694			CCDC39	2.02514			AKAP11	2.44201			HEMK1	1.54335
NR1H3	1.80932			CH17-264B6.4	3.20162			GDF1	2.16459			LMF1	2.02464			CAMSAP2	2.44143			TNFSF10	1.54322
VSTM5	1.80822			MYO15A	3.20047			GHRLOS_1	2.16347			RIBC1	2.02196			BLNK	2.44138			FKBP1B	1.53952
RP11-644F5.10	1.80623			ADGRG1	3.19784			NIPAL2	2.16347			LINC00467	2.02049			SYNE1	2.43961			MSTO1	1.53817
C4orf48	1.80533			PRSS27	3.1951			RP11-538D16.2	2.16347			CORO6	2.01902			ATP2B4	2.43897			FLRT1	1.53788
ADRA2B	1.80336			MYPN	3.18621			VLDLR	2.16223			TSC22D3	2.01902			REV3L	2.4374			TBC1D8B	1.53775
CBX7	1.80188			RP11-177C12.1	3.18621			SAMD11	2.16159			LINC00634	2.01683			CEP170	2.43404			AKR1A1	1.53732
HOXD13	1.79615			XKR4	3.18621			LRGUK	2.16068			HEBP1	2.01628			RNF111	2.43222			KCNK6	1.53724
BTBD11	1.79439			CLDN3	3.17966			SLC2A1-AS1	2.15855			BLNK	2.01575			ZNF280C	2.43211			RAB42	1.53692
HNMT	1.79409			RP11-411B6.6	3.17966			TXNRD3	2.15855			RP11-356J5.12	2.01194			C10orf95	2.43207			PGM1	1.53673
RP11-299J3.8	1.79371			BORCS8-MEF2B	3.17414			HSD3B7	2.1555			CLHC1	2.01074			ESR2	2.42852			FASN	1.53566
SSUH2	1.79306			AC007255.8	3.16864			RP11-1415C14.4	2.1555			ACKR3	2.00777			ERC1	2.42784			RFX8	1.53537
TMEM182	1.79045			CYP4F26P	3.16864			CBFA2T3	2.15261			DICER1-AS1	2.00729			MXD1	2.42653			C5orf30	1.53412
RP11-66B24.7	1.78956			GFRA1	3.16864			ULBP1	2.14133			DLGAP4-AS1	2.00527			PPP1R9A	2.42624			EMP1	1.53378
ADCY5	1.78836			RP11-1348G14.4	3.16864			WWC3	2.14091			NAV3	2.00527			NCOR2	2.42617			CDR2	1.53339
HMCN2	1.78836			KCNH8	3.16555			CCNG2	2.1407			SLC43A1	2.00527			SETD5	2.42263			CH507-254M2.2	1.53336
IL36RN	1.78836			LARGE2	3.16344			ATP1A1-AS1	2.13611			LGALS9	2.00469			ERN1	2.42064			GPR180	1.53278
PLEKHN1	1.78836			HPN	3.16076			ANKDD1B	2.13485			CTD-3074O7.5	2.00391			ZMIZ1	2.42047			ALDH18A1	1.53245
SLC16A4	1.78693			CCDC169-SOHLH2	3.15852			CTD-2366F13.1	2.13485			IGSF8	2.00372			SH3TC2	2.41999			GRIP2	1.52995
ZBED3-AS1	1.78363			OPRL1	3.14798			APOPT1	2.13339			NEU1	2.00231			LDLR	2.4175			FN3K	1.5292
ASNS	1.77734			NLRP12	3.14655			RP11-706O15.3	2.13164			NPIPB14P	2.00024			HSPB8	2.41686			JUN	1.52907
CRAT	1.77587			SLC7A11	3.13576			KCNJ4	2.12985			IRAK3	1.99929			SENP7	2.41551			ODC1	1.52871
CCDC78	1.77362			ADGRG3	3.13233			ZNF862	2.12985			SLC16A4	1.99739			ZNF655	2.41237			SPEF2	1.52802
HOOK2	1.77221			CD72	3.13233			ITPRIPL2	2.12451			ICA1	1.99552			FAM107B	2.41147			RP11-717F1.2	1.52742
CDH23	1.77078			OXER1	3.13233			APOBEC3F	2.12376			FAM65B	1.99463			ARHGEF12	2.40993			OASL	1.52725
RCN3	1.77068			RP3-508I15.9	3.13233			ZNF730	2.11831			NUDT7	1.9911			FOS	2.40904			RP3-395M20.8	1.52719
TMEM240	1.77068			IL21R	3.12306			NINJ2	2.11205			SERPINB9	1.98945			SRRM2	2.40699			PRELID3A	1.52572
ANKDD1A	1.77059			TMEM175	3.1214			RP11-517H2.6	2.11205			CSF3R	1.98901			RP11-291L22.9	2.40662			CARMIL1	1.52516
SCARF2	1.76801			CNTNAP3B	3.12067			EPB41L4A	2.10719			TTYH1	1.98058			NHSL1	2.40545			CTD-2303H24.2	1.52491
ASIC3	1.76759			PID1	3.12067			ASNS	2.10442			CCDC159	1.98			PHF2	2.40439			AC074286.1	1.52489
RABL2A	1.76482			BTBD19	3.10756			RRAS	2.10379			HSD17B14	1.97855			TTF2	2.4042			PGM3	1.52467
RP11-660L16.2	1.76358			NUP50-AS1	3.10039			FBXW8	2.10311			CMAHP	1.97676			BEAN1	2.40311			DHDDS	1.52424
ZNF284	1.76358			RP11-29H23.5	3.09559			MUC20	2.10058			LINC00937	1.97476			MUC15	2.4021			BOLA2	1.52349
YIPF2	1.76245			ATP2A1	3.08884			FN3K	2.09824			NOS3	1.96857			SEC16A	2.40197			GPR173	1.52261
RP11-1148L6.5	1.7614			DUOX1	3.08501			ROM1	2.09816			MST1	1.96802			RAB11FIP1	2.40151			ECE2	1.52188
BPHL	1.75934			AC087294.2	3.07991			VWA7	2.09816			FOSB	1.96725			AC108142.1	2.40073			RP11-33B1.1	1.52151
DNAAF3	1.75803			CGB7	3.07991			CRNDE	2.09076			SRGAP3	1.96725			RAPH1	2.40048			ZNF526	1.52126
LOXHD1	1.75803			RP3-475N16.1	3.07991			DCDC2	2.0902			FAM214A	1.96358			ZFC3H1	2.39983			UAP1	1.51793
NELL2	1.75803			TAPT1-AS1	3.07991			FRMPD1	2.0902			VLDLR	1.96314			HECTD1	2.39901			DBNDD2	1.51715
ADIRF-AS1	1.75445			TMEM253	3.07991			KRBA2	2.0902			RBM43	1.96237			KIDINS220	2.39856			SLC1A4	1.51586
CTD-2583A14.10	1.75445			TTBK1	3.07991			RP1-40E16.9	2.0902			ENDOU	1.96012			TMEM131	2.39733			TUBB2B	1.51586
CUL7	1.75186			ZNF382	3.07991			RSPH4A	2.0902			CEMP1	1.9582			ZNF608	2.39678			RP4-583P15.15	1.51582
RP11-403I13.7	1.75013			TNXB	3.07799			TNFSF4	2.0902			KRT23	1.9582			JADE2	2.39033			SERP1	1.51573
MYBPHL	1.7468			GUCY2C	3.07329			ANXA3	2.08941			FNIP2	1.95724			KMT2A	2.38889			JMJD4	1.5154
SLC25A20	1.74369			ADAMTS13	3.06959			TRNP1	2.08737			TP53TG3D	1.95591			UBE2Q2	2.3856			PPP1R15A	1.51422
NMNAT1	1.74122			AOC3	3.06643			DNAJC25-GNG10	2.08083			INTS6-AS1	1.95337			PJA2	2.38337			ZNF124	1.51333
OBSL1	1.73947			DPP7	3.06643			RUNDC3A-AS1	2.08024			LRRC8D	1.94971			MTMR4	2.38159			SRP14-AS1	1.51312
RP11-177C12.1	1.73924			UPP1	3.06607			HNMT	2.07982			AC098820.3	1.94961			MAN2A1	2.38156			LTB4R	1.51127
POLD4	1.73787			HSPB7	3.06336			TP53INP1	2.07635			OSER1-AS1	1.94817			UBR4	2.37946			TMEM110-MUSTN1	1.51091
PSD4	1.73735			RP5-1160K1.6	3.06336			PMS2P1	2.07466			IFRD1	1.94752			PROSER3	2.37761			FDFT1	1.50839
SIPA1	1.73725			RPL23AP53	3.06336			RASA4B	2.07435			MTRNR2L8	1.94721			CTTNBP2NL	2.37701			ID4	1.50529
SPACA9	1.73688			SGK2	3.06336			MEIOC	2.07315			ELMO1	1.94713			RIC1	2.37346			CKMT2-AS1	1.50499
RP11-63G10.4	1.73471			SORCS1	3.06336			HPN	2.07095			PPAN-P2RY11	1.94471			TIRAP	2.37225			SLFN11	1.50364
DHRS12	1.73469			RP11-613M10.8	3.06181			NKAPP1	2.06869			RHOXF1P3	1.94471			GBP1	2.37161			C22orf23	1.50299
ENDOV	1.73342			RP11-561I11.3	3.05405			RP13-188A5.1	2.06723			SCRN1	1.94471			ASXL2	2.37144			DNAJB9	1.50291
DHRS1	1.73228			RP4-756H11.3	3.05405			DSTNP2	2.06697			RP11-378J18.9	1.9429			LRP8	2.37049			RP11-390P2.4	1.5013
UNC5CL	1.73158			SLC30A3	3.04808			CCDC149	2.06578			AC074286.1	1.94218			C2orf72	2.36946			CXCL11	1.50097
FBXO2	1.72982			NAV3	3.04453			DLL1	2.06363			RP11-316M1.12	1.93955			DSG2	2.36819			BEST1	1.50096
RP11-3B12.3	1.72977			CAPN3	3.04393			ETFRF1	2.0622			RP11-355F16.1	1.93883			SLC25A15	2.36771			ARHGAP27	1.50094
CYR61	1.72948			AVIL	3.04087			IGFBP3	2.05916			TMEM182	1.93831			SPIN4	2.36717			TMEM39A	1.50084
TCTEX1D2	1.72758			RP11-77H9.2	3.04087			RP11-235E17.6	2.05916			SPAG1	1.936			BIRC6	2.36534			TMEM243	1.50071
RP11-418J17.1	1.7271			TTLL1	3.03496			RP11-701H24.9	2.05916			FAM102B	1.93377			PITPNM2	2.36437			HSD17B14	1.50034
ACOT11	1.72527			PLA2G6	3.02905			SMIM14	2.05725			SRP14-AS1	1.9336			GPATCH8	2.36335			TBC1D3	1.49949
C11orf63	1.72527			LINC00963	3.02857			CTD-2561J22.2	2.05717			HIST1H4H	1.92926			PLEKHM1P1	2.36287			KCNK1	1.49791
DEXI	1.7235			RBKS	3.02785			MYO15B	2.05707			RP11-403I13.8	1.92828			CMIP	2.36071			ANKS3	1.4978
SLC7A10	1.72295			FLNC	3.02577			TRIQK	2.05695			GGT1	1.928			ATP7A	2.3605			D2HGDH	1.49763
KIF9-AS1	1.72219			SYTL1	3.01526			LRRC27	2.05177			FSTL1	1.92415			CSGALNACT1	2.35947			SRA1	1.49705
NR4A1	1.72103			ITGAX	3.014			TMBIM4	2.05149			RP1-313L4.3	1.92415			MLLT10	2.35717			RAB27B	1.49699
UCA1_1	1.72082			CLHC1	3.00724			PSD	2.04968			URAHP	1.91778			TMED7-TICAM2	2.35464			PEX7	1.49676
INPP4B	1.72003			WNT2B	3.00724			RASL10A	2.04968			SLC25A18	1.916			STAT2	2.35271			ZRSR2	1.49561
FAM86B3P	1.71888			SPOCK3	3.00425			STUM	2.04968			AP001469.9	1.91176			TULP4	2.35115			PIK3R3	-1.49536
SPON2	1.71795			PRH1	2.99957			DDIT3	2.04949			SLC22A11	1.9104			CPM	2.34971			P3H2	-1.49836
SLC6A9	1.71732			NPIPB6	2.99608			HPGD	2.04734			GATM	1.90901			ZCCHC6	2.34916			XRCC3	-1.49864
BLVRB	1.71593			ZSWIM8	2.99552			NEK11	2.04734			JUN	1.90568			PTPRM	2.3482			ZNF813	-1.50006
DDIT4	1.71404			ZMAT1	2.98926			Z97634.3	2.04734			KLHL31	1.90568			ITSN1	2.34708			PDGFD	-1.50044
VMAC	1.71319			CHRM4	2.98393			ASS1	2.04697			KRT71	1.90568			LGR4	2.34541			SHF	-1.50089
CCDC28B	1.71263			DQX1	2.98172			CUEDC2	2.04352			CD59	1.90457			MACF1	2.34527			MYBL1	-1.50097
PNRC1	1.71079			LINC01867	2.97906			SOX18	2.04318			F8	1.90233			HIVEP2	2.34461			ZGRF1	-1.50137
PHGDH	1.71061			PBLD	2.97803			CREB3L1	2.04249			RAB6C	1.90223			FAM156A	2.34084			CCDC74B	-1.50281
ENG	1.70868			TTC34	2.97803			TUSC1	2.0368			ST6GALNAC2	1.90218			PTCH1	2.33833			GBP2	-1.50382
SLC2A10	1.70809			BHLHE40	2.97424			MXD4	2.03622			BHLHE40	1.89946			GOLGA4	2.33717			GOLGA6L4	-1.50423
RILP	1.7045			LTB4R2	2.97408			MBD6	2.03579			LLPH-AS1	1.89797			DAPK1	2.33638			KIAA1456	-1.50448
NOXA1	1.70383			RP11-3B12.3	2.97366			CEBPB	2.03378			IL20RB	1.89601			HERC2P9	2.33629			MAP2	-1.50496
NRN1	1.70195			RP11-482G13.1	2.97192			CACNG7	2.03378			FGF18	1.89542			GOLGA2	2.33574			AURKA	-1.50527
FAM173A	1.70169			RP11-386G11.5	2.96805			RASIP1	2.03378			GVQW2	1.89542			EFR3A	2.33411			EN1	-1.50606
SLC25A42	1.70169			COL7A1	2.96374			SRR	2.02642			RP11-320M2.1	1.89542			KIF27	2.3322			BAALC	-1.5061
CACNG8	1.70114			CSDC2	2.96108			NUP50-AS1	2.02582			CATSPERD	1.89055			AGAP1	2.33159			PPARGC1A	-1.50673
SPTBN5	1.70098			FGF1	2.95832			FBXL16	2.02411			ANOS1	1.88937			VPS13D	2.33114			HMGN2	-1.50722
BEST1	1.69959			SLCO2A1	2.95764			SOX4	2.023			STOX1	1.8874			RASSF8	2.33075			FAM122C	-1.50724
UBE2L6	1.69959			RHBDL1	2.95633			BCL6B	2.01933			GATA6-AS1	1.88581			RAD50	2.33002			VSTM2L	-1.50803
HS1BP3	1.69755			SYP	2.95554			RP11-452K12.4	2.01933			AF011889.5	1.88111			HIPK1	2.32698			MAD2L1	-1.50856
SPX	1.697			RP11-677M14.7	2.95199			NPIPB2	2.01697			RP11-215P8.4	1.8792			CLCN6	2.32646			KIAA1324L	-1.50881
TBKBP1	1.69671			CTC-550B14.7	2.94907			STMN2	2.01512			NBPF6	1.87799			DOCK5	2.32614			MTURN	-1.50912
ARSA	1.69127			LGR6	2.94297			WBSCR27	2.01512			AC105760.2	1.87792			SETD7	2.32603			TROAP	-1.50939
CTC-429P9.1	1.69112			PRR36	2.94008			PRX	2.01239			CD9	1.8752			PIP5K1A	2.32596			INAFM1	-1.5095
C12orf60	1.69066			MAP3K14-AS1	2.93964			NPIPB9	2.01027			SLC25A16	1.87486			SYNGAP1	2.3259			LOXL1	-1.50977
SPOCK2	1.69066			CLDN15	2.93829			BBOF1	2.00972			CSGALNACT1	1.8738			TTN-AS1	2.32387			RCOR2	-1.50985
PRAF2	1.68994			CTSO	2.92951			ZBTB7B	2.00867			GATA2-AS1	1.87287			PP14571	2.32375			PHACTR2	-1.51064
C9orf85	1.68784			STC2	2.92779			DNAJC6	2.0084			AFDN-AS1	1.87272			KANK4	2.32353			ACTG1	-1.51064
RP11-734K23.9	1.68779			ADAMTS9	2.923			KIF1A	2.00712			NTF4	1.87035			SPTY2D1	2.32332			ST8SIA1	-1.51139
HMX1	1.68764			PHF24	2.91071			MACC1-AS1	2.00709			FOXL2NB	1.86723			RAPGEF6	2.32291			ETNK2	-1.51147
CSPG4P11	1.68716			KCNJ6	2.91043			PARD6B	2.00439			LINC01300	1.86706			LMLN	2.32181			CENPQ	-1.5115
GRID2IP	1.68716			LINC00632	2.90827			SHROOM1	2.00355			SOHLH2	1.86616			ITGAV	2.32122			CEP55	-1.5126
NTF4	1.68716			RP11-398H6.1	2.90827			HSBP1L1	2.00302			NR4A1	1.86478			NUAK2	2.32079			MTSS1L	-1.51301
FBXL16	1.68658			RP11-34P13.13	2.90684			DCAF10	1.99391			ZNF436-AS1	1.86435			NIPBL	2.32014			TIMELESS	-1.51417
IQCK	1.68635			UAP1L1	2.9064			AC007192.4	1.99357			HCG25	1.86359			LRCH1	2.31958			DOCK4	-1.51521
MAP1LC3A	1.68506			TSPAN11	2.90618			SOHLH2	1.99321			AVPI1	1.86357			PPFIBP1	2.31596			OR2A1-AS1	-1.51597
CNTD2	1.68489			AC007326.11	2.9053			RHOB	1.99061			NBR2	1.86239			ANKRD12	2.31559			C9orf3	-1.51608
PAMR1	1.68489			SEZ6L	2.90199			COLGALT2	1.98827			ACSS2	1.86229			ADAMTS9	2.3155			TXNDC16	-1.51718
HDAC11	1.68404			AC009133.17	2.89899			SEMA4A	1.98786			HSF4	1.86193			IGSF3	2.3153			PGF	-1.51798
MSRB3	1.68225			LINC02043	2.89656			YJEFN3	1.98656			RHOBTB2	1.8603			ZYG11B	2.31432			LAGE3	-1.51857
POMC	1.68109			TMEM40	2.89656			TST	1.98627			PQLC3	1.85953			STAG3L5P	2.31302			CENPE	-1.51882
ZNF790-AS1	1.68109			PCDHA11	2.89418			SPRED3	1.98609			TBC1D3	1.85905			ZNF662	2.31229			SPIN4	-1.51888
FAR2P4	1.67988			RBP5	2.89418			SOX2	1.98583			C5	1.85806			MYLK	2.31209			VCAM1	-1.51927
CH507-154B10.1	1.67938			RP11-317N8.5	2.89418			HYPK	1.98519			RP11-84G21.1	1.8578			UBE4A	2.31015			PER1	-1.51957
CD101	1.67863			RP11-488P3.1	2.89418			SGK3	1.9846			CDH5	1.85653			ADGRE2	2.30853			MEF2C	-1.5208
MAP3K21	1.67788			VLDLR	2.89204			NPPA-AS1	1.98286			OBSCN	1.85642			MAP3K9	2.30831			FBXO48	-1.52108
LEMD1	1.67605			ITPR3	2.88836			OSCP1	1.98224			USP46-AS1	1.85618			CHD7	2.30618			MAP3K1	-1.52157
IER2	1.67509			SLC27A2	2.88592			RNASEK-C17orf49	1.98059			TMEM159	1.8555			GRHL3	2.30529			RASSF5	-1.52241
HEBP1	1.67388			RP11-762I7.5	2.88499			ZNF709	1.97762			SLC26A2	1.85361			ID3	2.30459			BUB1B	-1.52259
B9D1	1.6706			KCNG1	2.88194			BEGAIN	1.9776			RAB6C-AS1	1.85067			CSF2RB	2.30442			DTNA	-1.524
MMAB	1.67052			DICER1-AS1	2.88134			CCND2	1.97708			RP11-359B12.2	1.85003			KDM7A	2.30289			LIMCH1	-1.52424
RHBDD2	1.67018			HMCN2	2.88128			THAP5	1.97678			CCDC113	1.84675			LEPR	2.3026			MMS22L	-1.52511
BOLA3-AS1	1.66786			WNK4	2.88081			NCOA7	1.97666			RP11-77H9.2	1.84573			SLC41A1	2.30099			TRIM59	-1.52626
RP11-10A14.5	1.66759			RP5-1042K10.14	2.87252			SERPINI1	1.97425			IDH1	1.84498			CDK19	2.3009			TPGS1	-1.52672
FNDC4	1.66756			RNF144A-AS1	2.87207			RP11-320N7.2	1.97405			PARD6A	1.84461			FOXO1	2.2986			SLC29A4	-1.52675
PPM1M	1.66697			LINC02021	2.8525			HSPB6	1.97351			LINC00482	1.8433			FNBP1L	2.29809			MCM6	-1.52774
C6orf1	1.66695			YJEFN3	2.84813			PRRG2	1.97351			ASB16	1.83955			TIMP2	2.29757			MCTP2	-1.52781
STAC3	1.66633			NLRC5	2.84731			RP11-324I22.4	1.97256			TST	1.83902			BAZ2A	2.29646			PLCH1	-1.53041
DCAKD	1.66619			ATG9B	2.84504			DNAH1	1.97214			TIGD6	1.83852			CHD6	2.29523			NACAD	-1.5313
CD27-AS1	1.66263			SEC31B	2.8423			ITGA3	1.97049			ZNF425	1.83811			BRWD3	2.295			PIM2	-1.53305
HHIPL1	1.66194			SMOX	2.84172			GADD45G	1.97017			PARP3	1.83641			GPR146	2.29357			HCN2	-1.53356
BRI3	1.66162			MYLK4	2.83553			C7orf31	1.96885			ANTXR2	1.83564			FGD4	2.29343			ZNF675	-1.53356
ADSSL1	1.66142			RP11-10J21.4	2.83553			CITED4	1.96643			FAM131A	1.83234			SPEN	2.29339			AC009133.23	-1.53468
PDE8B	1.65804			RP11-544I20.2	2.83553			SNRNP27	1.96635			CCDC81	1.82991			OSBPL11	2.29233			CENPF	-1.53472
SLC35F3	1.65804			RP11-717K11.2	2.83179			LACC1	1.9645			MROH8	1.82991			TNFRSF21	2.28873			S1PR3	-1.53482
ATP6V0E2-AS1	1.6571			HSF5	2.82869			APC2	1.96303			BEND6	1.82663			LRP1	2.28804			HAUS8	-1.53509
TM7SF2	1.65566			BCDIN3D-AS1	2.82707			ANKMY1	1.96216			GALNT7	1.82485			CRIM1	2.28712			EML5	-1.53558
PPP1R35	1.6542			LGALS9	2.82444			SLC34A2	1.95855			HIST1H2AC	1.8238			PMS2	2.28585			TRIL	-1.53608
TNNT2	1.65371			PTPRN	2.82309			MZT1	1.95841			CTBS	1.82309			NEB	2.28405			RNF122	-1.53615
RP4-614C10.2	1.65277			PTK2B	2.82203			RNF32	1.95835			LINC01569	1.82289			COMMD3-BMI1	2.28175			SEMA3D	-1.53618
BCAT1	1.6525			TSPAN10	2.80941			BFSP1	1.95571			ZSWIM5	1.82289			PPP1R12B	2.28156			ZNF782	-1.53659
JAKMIP2	1.65139			CALML6	2.80445			RP11-96H19.1	1.95417			STX16-NPEPL1	1.82263			PTPN23	2.2805			CISH	-1.53885
SHF	1.65139			SMIM10L2A	2.80387			C3orf62	1.95301			RP11-496I9.1	1.82248			XRN1	2.28041			STARD8	-1.53927
TMEM160	1.6509			AC005519.4	2.80148			FAM43B	1.95094			ATL1	1.82189			IQGAP1	2.28022			TWIST1	-1.53929
POU2F2	1.65085			CTH	2.79675			CHAC1	1.9509			ANXA1	1.82027			PLEKHA7	2.27921			MCM8	-1.53997
PTRH1	1.64688			F8	2.79481			AC083899.3	1.9501			IL10RB	1.81993			AP5B1	2.27798			TPX2	-1.54038
RNF207	1.64683			CD33	2.78971			DLX4	1.94842			SPTSSA	1.81947			ZNF611	2.27707			KANK4	-1.54106
ZNF529-AS1	1.64669			LA16c-390E6.4	2.78971			TPGS1	1.94486			CCDC169-SOHLH2	1.81947			SPTBN1	2.27683			ABHD14A	-1.54216
KIFC2	1.6465			MIR130B_1	2.78971			ELOVL7	1.94472			RP11-228B15.4	1.81823			CTH	2.27385			GMNN	-1.5427
FKBP14	1.64579			SYT11	2.78971			RBKS	1.94337			MMP15	1.8171			TSTD2	2.27321			GAS1	-1.54276
HMGCS1	1.64436			RP1-178F15.5	2.78868			KCNG1	1.94316			CTD-2194D22.3	1.81687			RRBP1	2.27307			SLC40A1	-1.54355
CTU1	1.64388			ENO2	2.78766			APH1B	1.94186			AP3B2	1.81665			NBEAL2	2.27106			GATA6	-1.54415
CHCHD10	1.64001			SESN2	2.78344			GKAP1	1.94075			MCAM	1.81571			PROSER1	2.26983			KIFC1	-1.54422
AKAP17BP	1.63993			GPT2	2.78082			PI4K2B	1.93782			NEDD8-MDP1	1.81552			TGFBR3	2.2671			STARD4-AS1	-1.54439
PCDH11X	1.63993			SLC2A10	2.77968			PROB1	1.93723			SLC2A14	1.81147			ZNF107	2.26628			NCAPH	-1.54469
ACOT4	1.63856			ASS1	2.77814			SMIM10L2A	1.93642			H6PD	1.81139			BNC2	2.26591			ZNF660	-1.54492
ADM2	1.63813			AQP1	2.77521			IER3IP1	1.93588			SLC16A5	1.81027			SMCR8	2.26511			CDKN2D	-1.54746
LSS	1.63502			CYP26B1	2.77521			POU3F2	1.93401			CASC2	1.80883			ITSN2	2.26454			TNFAIP8	-1.54956
RP4-694A7.2	1.63454			CYP2D7	2.77521			UNC93A	1.93401			TNNI1	1.80883			FAM169A	2.26412			FANCG	-1.5501
AC004980.7	1.63442			PCDHA12	2.77521			CTBS	1.9331			TIMP2	1.8088			TMEM154	2.26382			PDE5A	-1.55021
METRN	1.63316			RNF128	2.77521			EPHA7	1.93279			HSPB7	1.80696			ANKRD52	2.26264			SPAG5	-1.55067
TMEM106A	1.63206			RP11-64J4.2	2.77521			RCC2P6	1.93279			LRP8	1.80615			MYO1C	2.26175			PTHLH	-1.55137
SLC9A3R2	1.63187			RP5-864K19.4	2.77521			SGMS1-AS1	1.93279			GPT2	1.80588			TBC1D5	2.25757			LRRC37A17P	-1.55258
VPS9D1	1.63076			SPAG8	2.77521			SYT17	1.93279			CSF2RA	1.8045			LRRC8D	2.25667			CDKN2C	-1.55321
MAPK12	1.62976			RP11-685M7.3	2.76811			MAPK13	1.93143			RAB3D	1.80321			KDM1B	2.25364			CYYR1	-1.55351
RP11-66N11.8	1.62976			RP1-178F15.4	2.76489			FBXO16	1.93069			RP11-317N8.5	1.80321			ZNF710	2.25188			ZNF195	-1.55442
LINC01484	1.62966			AP000347.2	2.7595			THAP8	1.92978			HOXC13-AS	1.80288			MAPKBP1	2.25149			RAD51	-1.56017
EVPL	1.62768			MTRNR2L12	2.75919			STK32A	1.92903			ADM	1.80183			L1CAM	2.2514			NMB	-1.5604
PDE6B	1.62768			CEBPB	2.75869			SCNN1A	1.92203			LINC00894	1.79822			TRAPPC8	2.25073			CTD-3074O7.11	-1.56101
ANKRD16	1.62573			AP001258.4	2.75293			AOC3	1.92126			DNAH5	1.79429			FBXL18	2.25062			GINS4	-1.56261
FCGRT	1.62428			PTH2R	2.75293			ZNF781	1.91463			ABHD6	1.7931			LRRK1	2.24952			MSC	-1.56386
SLC39A13	1.62388			SERPINB8	2.75252			TSACC	1.91364			CCDC153	1.79281			EML6	2.24811			CCDC120	-1.56515
FBXL15	1.62301			MRC2	2.75196			CDKN1B	1.91359			MAPK4	1.7908			ARID1A	2.24727			RPL39L	-1.56571
ZNF610	1.62274			NFKB2	2.7454			LINC01748	1.91207			MCF2L	1.78542			E2F8	2.24646			IRX3	-1.56589
RP1-178F15.5	1.62153			MICAL2	2.74375			RP4-798P15.3	1.91193			GABARAPL1	1.78457			GALNT7	2.2438			RNASEH2A	-1.56591
SENP3-EIF4A1	1.62095			LPXN	2.74242			VCPKMT	1.91183			CERCAM	1.78401			SOCS3	2.24343			GUCY1B3	-1.56636
ACAD10	1.62045			AKNA	2.73516			OVCA2	1.91109			TESK2	1.78372			ZNF281	2.24202			LINC01347_2	-1.56782
RP11-390P2.4	1.61945			MTRNR2L8	2.7345			SLC41A2	1.90977			C14orf79	1.78368			SEC31A	2.24159			MCM3	-1.56798
RP11-603J24.17	1.61945			C1RL	2.72514			POU2F2	1.90914			CTC-550B14.7	1.7822			ELMO1	2.24017			SLC9A9	-1.57027
LINC01021	1.61924			ARHGAP31-AS1	2.725			MEF2B	1.9083			CUZD1	1.7819			PACS1	2.2355			NPAS1	-1.57028
SNCG	1.61889			CELP	2.725			NUDT18	1.9083			RP11-428J1.5	1.7819			ANKRD50	2.23509			SSX2IP	-1.57072
PPFIA4	1.61866			CTD-2054N24.2	2.725			RP11-455F5.3	1.9083			ESR2	1.77995			KANK1	2.23406			PTTG1	-1.57082
TNS2	1.61662			NPAP1	2.725			C8orf37	1.90695			DAPP1	1.77856			LPIN2	2.23266			PER3	-1.57281
KCNH3	1.61655			PLGLB1	2.725			COX20	1.90472			TMEM110-MUSTN1	1.77792			STX17	2.2316			LIMD2	-1.57366
RP11-357H14.17	1.61655			TDRD10	2.725			TMEM87B	1.90156			SPDYE3	1.77645			FRYL	2.23027			PLA2G4A	-1.57707
LY75-CD302	1.61605			POU6F1	2.7236			KLRA1P	1.90009			CTD-2017D11.1	1.7744			FLNB	2.23025			PRAG1	-1.5776
NIPSNAP1	1.61533			KCNC1	2.72275			CTC-338M12.4	1.89869			REEP1	1.77315			TMEM2	2.22942			RCAN2	-1.57966
HSCB	1.61437			RP11-274B21.1	2.72038			LHPP	1.89758			C1orf115	1.77249			KLF6	2.22643			DGKH	-1.57973
RP11-403I13.8	1.6136			GAB2	2.719			RP11-465B22.3	1.89758			RP11-902B17.1	1.77145			ZNF774	2.22402			PCDH18	-1.58111
IGDCC4	1.61326			PCYOX1L	2.71769			RP13-395E19.3	1.89758			TXNRD3	1.77052			KDM6B	2.22167			TMEM30B	-1.58172
ECI1	1.61295			PAQR6	2.70824			TAS2R14	1.89758			FAR2P1	1.77046			URB2	2.22072			NOX4	-1.58235
CDC42EP2	1.61281			RP11-159D12.5	2.70807			BORCS8-MEF2B	1.89661			PBLD	1.77024			EFNB2	2.22066			MEX3D	-1.58319
AC138969.4	1.61277			RP11-552F3.12	2.70279			CTH	1.89554			SIAE	1.77009			LY6G5B	2.21774			CACNA1G	-1.58364
ANXA4	1.61139			SOCS2-AS1	2.70185			RP11-144G6.12	1.89493			CTD-2517O10.6	1.7691			SLC16A5	2.21748			SAP30	-1.58365
P4HA2	1.61108			SHMT2	2.70114			PLGRKT	1.89447			SOCS3	1.76783			TJP1	2.21736			SMC4	-1.58416
SLC52A3	1.61104			FAM167A	2.69953			OSTM1	1.89344			URGCP	1.76505			WWC2	2.21728			LHX9	-1.58561
KDM6B	1.61017			RHOB	2.69934			ABHD8	1.89222			ADGRG1	1.76128			FBXL17	2.21724			RPP40	-1.58698
FSTL3	1.60999			SCN3B	2.69905			BET1	1.89202			SYCE2	1.76011			HTRA4	2.21651			SYTL4	-1.58774
FAM149A	1.60859			ATG16L2	2.69673			GOLT1A	1.88797			TMEM170B	1.76011			ZNF750	2.21465			SMC2	-1.58969
COMTD1	1.60839			OPLAH	2.68779			CENPS	1.88424			ST8SIA4	1.75979			AHCYL2	2.21451			ARSI	-1.58979
CBARP	1.60753			RP11-114G11.5	2.68713			RILP	1.88392			TEPP	1.75768			DNAJC6	2.21427			U2AF1	-1.5914
TLCD1	1.60705			RP11-680A11.5	2.68713			BOLA2	1.88319			TRIM43	1.75612			KIF21A	2.21416			PTCHD4	-1.59403
SGSM1	1.60661			RP11-799D4.4	2.68713			KLC3	1.88189			DNHD1	1.75611			SHPRH	2.21309			SCD5	-1.59453
ZSCAN1	1.60644			URAHP	2.68713			MIF-AS1	1.88189			RAB6B	1.75572			ABR	2.21286			FAM198B	-1.5947
STAP2	1.60511			TTC39A	2.68529			RALGPS1	1.88027			TNFSF14	1.75451			ZSWIM4	2.21226			MROH6	-1.59666
POLR2J4_1	1.60483			QRICH2	2.67882			ZNF117	1.87975			FOS	1.75321			PRDM2	2.21051			ITGB8	-1.59679
CCDC159	1.60392			BBOF1	2.67617			SYTL1	1.87946			NUDT16P1	1.75281			ADAMTS1	2.20961			CCNF	-1.59721
LINC01547	1.60213			LINC00202-1	2.67617			CCDC102B	1.87932			MGAT5B	1.75223			CTBP1-AS2	2.20873			GPC2	-1.5979
PCSK4	1.60213			NUDT18	2.67617			DTD2	1.87677			WIPI1	1.75175			SLC6A6	2.20861			RP11-23J9.4	-1.59819
PTGR2	1.60047			CP	2.67124			RNF170	1.87568			SMIM14	1.75172			FIGNL2	2.20732			HSPB1	-1.59852
HIST2H4B	1.60028			S100A1	2.67113			DPP10	1.87414			ITGB2	1.751			KIF13B	2.20601			SPON2	-1.60007
BIVM	1.59929			LHX8	2.66845			LINC00906	1.87414			NMNAT2	1.74828			TPPP3	2.2057			MCM4	-1.60011
SRRM4	1.59905			SLC7A7	2.66083			TRIB3	1.87383			LINC01125	1.74787			PTPRE	2.20164			KIF11	-1.60117
SLC46A3	1.59651			RCAN2	2.66014			SERINC2	1.87301			SERPINB1	1.74623			RGP1	2.19904			FAM110A	-1.60169
SLC29A2	1.59645			ADAM11	2.65819			GTF2IP4	1.87176			CDC42EP2	1.74469			AMOTL2	2.19695			IGF1	-1.60327
LMTK3	1.59627			LYRM9	2.65802			CCDC144CP	1.87149			OPN3	1.74347			B3GALNT2	2.19562			ARHGAP28	-1.60337
DLX4	1.59543			ERN2	2.65782			DDIT4	1.86775			CABLES1	1.73728			HERC1	2.19495			EYA2	-1.6052
SCD	1.5952			KLK7	2.65782			RSPH3	1.86728			CRAT	1.73723			CYP19A1	2.19377			OLFM2	-1.60585
CHAC1	1.59237			RP11-499P20.2	2.65782			ACAN	1.86275			SDCBP2-AS1	1.73652			USP53	2.18903			CARMN	-1.60592
LIX1L	1.59232			RP5-1198O20.4	2.65755			C11orf54	1.86274			MST1P2	1.73594			CHD8	2.189			CDK2	-1.60624
GTF2IRD2	1.59205			SYCE1	2.65755			PIFO	1.8614			AF127936.9	1.73532			NUP153	2.18897			MANSC1	-1.60676
SPP1	1.59169			TBC1D10C	2.65755			YAF2	1.86129			CLYBL	1.73475			ARHGAP23	2.18566			MFSD7	-1.60681
FKBP10	1.59163			SYNPO	2.65647			TTC25	1.86096			GPCPD1	1.73393			FMNL1	2.18244			PREX2	-1.60711
CEBPB	1.59129			TTC25	2.65449			ZSWIM5	1.86042			STOML1	1.73069			HDAC4	2.18049			SASS6	-1.60753
MUC3A	1.59068			SOHLH2	2.65335			ZNRF2	1.86			FMNL1	1.73038			BRPF3	2.17927			PYCARD	-1.60867
C1orf216	1.59063			RP11-240B13.2	2.64967			RP11-284G10.1	1.85825			ANKRD37	1.72933			TAF1	2.17756			DLGAP5	-1.60877
VEGFA	1.59058			STARD7-AS1	2.64842			RP5-994D16.9	1.85825			LINC01138	1.72885			ATXN2	2.1773			AKR1B10	-1.60917
HPS1	1.58957			PPFIA3	2.64666			ZGLP1	1.85825			ACYP2	1.72701			RICTOR	2.17642			CAMK4	-1.60917
RNF212	1.58904			CCDC18-AS1	2.64302			CHMP4C	1.85813			ASGR1	1.72701			NR4A1	2.17636			POLQ	-1.60955
SLC22A17	1.58904			SPTBN4	2.64189			ZNF800	1.85702			AC004980.7	1.72651			ZNF708	2.17554			CDK1	-1.61065
PLP2	1.58746			MORF4L2-AS1	2.6386			FGF2	1.85655			TMPRSS3	1.7258			ZNF736	2.17492			C3orf80	-1.61369
COLQ	1.58675			CNRIP1	2.6338			AKNA	1.85491			GREB1	1.72305			TAB3	2.17492			CCNA2	-1.61544
CYP2E1	1.58595			HAL	2.6338			ZNF382	1.8546			SMG1P3	1.72264			KAT6A	2.17411			ZNF503-AS2	-1.61606
KCTD17	1.58592			ICAM5	2.6338			HSPA4L	1.85133			CRYL1	1.72098			FYCO1	2.17306			RGS2	-1.6163
P3H4	1.58441			KLHL35	2.6338			GPA33	1.85029			MXD4	1.72066			CLASP2	2.1719			MALL	-1.61633
HTRA3	1.58364			NPBWR1	2.6338			RP11-429G19.3	1.85029			LRRC27	1.71979			RHPN2	2.17141			CHDH	-1.61652
PAQR6	1.5835			RP11-206L10.9	2.6338			NTNG2	1.84976			TMEM67	1.71757			SSFA2	2.17133			CXCL16	-1.6169
FBXW8	1.58301			C16orf86	2.62794			LONRF1	1.84953			PRAF2	1.71719			USP34	2.17069			ANLN	-1.61749
B3GAT3	1.58258			GUSBP2	2.62794			LACTB2	1.84934			PADI2	1.71705			CRISPLD2	2.16979			SHROOM1	-1.61749
MPG	1.58252			RBM20	2.61749			WIPF1	1.84841			AKAP3	1.71647			AFAP1	2.16978			ARHGAP44	-1.6179
NECAB3	1.5818			AC138035.2	2.61733			BCKDHB	1.84748			CCNT2-AS1	1.71625			CCSER2	2.16846			JMJD7	-1.61827
EPHB2	1.5815			CARMIL3	2.61702			FOXD3-AS1	1.84603			PLIN4	1.71625			RGL1	2.16799			CIART	-1.61863
PHLDB3	1.5809			RP1-283E3.4	2.61624			MARCKS	1.84399			HHLA3	1.71427			TSC22D2	2.16762			KLF5	-1.61882
TSC22D3	1.57987			ZP3	2.61561			MRVI1	1.84343			LINC00282	1.71229			GFPT1	2.16748			ESPL1	-1.61909
ACOT1	1.57906			PAQR9-AS1	2.61431			RP11-505E24.2	1.84316			PMS2P6_1	1.71229			PLBD2	2.16729			TRIP13	-1.61992
MVK	1.57848			RP11-713P17.3	2.61431			TBC1D9	1.84316			KRT15	1.71154			FER	2.16686			RBM38	-1.62089
NIPSNAP3A	1.5784			RP1-92O14.6	2.61431			HS1BP3	1.84201			HMGCL	1.71066			C7orf55-LUC7L2	2.16468			SNCAIP	-1.62107
OOEP	1.5783			SMARCD3	2.61076			CD2AP	1.8399			CSF2RB	1.71018			DAG1	2.16467			CHAF1A	-1.62127
KCTD13	1.57772			SRPX2	2.60464			C11orf72	1.8396			PKD1L2	1.71			FAM134B	2.16403			POLD1	-1.62151
NXPH4	1.57685			MMP19	2.6034			SLC6A9	1.83939			RP11-350N15.4	1.70901			UBE2L6	2.16329			C1orf21	-1.62342
LTBP3	1.5768			OSMR	2.60046			CNR1	1.83827			ANKFN1	1.70863			ITPR2	2.16291			SALL2	-1.62402
SLC7A11	1.57622			APC2	2.59862			KLHL24	1.83695			GLB1L	1.70839			PRRC2B	2.16267			CDK15	-1.625
HSD11B1L	1.57549			CD1D	2.59803			BCO2	1.83674			FZD4	1.70752			LCOR	2.16217			PPP4R4	-1.62544
SERPINB6	1.57377			CTD-2342J14.6	2.59803			RGL3	1.83674			IFI35	1.70673			DUSP4	2.16098			MAN1C1	-1.62747
GRAMD2	1.57303			NKG7	2.59803			ARHGAP27P1-BPTFP1-KPNA2P3	1.83659			TES	1.70633			TRPM7	2.16051			ZNF93	-1.62807
FBXO6	1.57206			RP11-473M20.5	2.59803			CBY1	1.83594			RP11-637A17.2	1.70508			FNDC3B	2.16013			CENPK	-1.62839
RP11-77H9.2	1.57192			RP1-130H16.18	2.59639			ZNF296	1.83366			C8orf31	1.70476			FTO	2.15976			SORT1	-1.63023
ASS1	1.57088			BLVRB	2.59439			PSPN	1.83309			SLC25A45	1.70325			SYNPO	2.1594			TYSND1	-1.63245
DGKQ	1.5706			PDCD4-AS1	2.58598			WAC-AS1	1.83216			TMEM184A	1.70325			INTS2	2.15836			PNMAL2	-1.6325
DMTN	1.56972			HSPG2	2.58474			TNRC18	1.83124			LCMT1-AS2	1.69803			NBPF20	2.15687			HDAC5	-1.63547
SCG3	1.56954			RP4-614C10.2	2.58126			RGS5_1	1.83084			HEG1	1.69734			FYB	2.15608			SYTL2	-1.63587
PRX	1.5691			ATF3	2.58037			ARSD	1.8298			EPS8L1	1.69725			NOTCH3	2.15561			PAQR4	-1.63628
ACADS	1.56872			AOC2	2.57252			UAP1L1	1.82947			RP11-696N14.1	1.69654			KLF13	2.1553			POLA1	-1.63861
DPP7	1.56848			DGCR6	2.56634			RGS3	1.82908			RP4-800G7.2	1.69654			UBR3	2.15483			ARID5A	-1.63879
SLC22A18	1.56674			GLRA4	2.56496			RWDD4	1.82749			BBS1	1.69556			DOCK7	2.15285			MND1	-1.63932
TEKT2	1.56633			JMJD7-PLA2G4B	2.56426			PLEKHA2	1.82712			MYO1F	1.69346			SEC24B	2.15259			FBXO46	-1.64113
FRRS1L	1.56615			RP11-334C17.5	2.56279			FNDC4	1.82701			CCDC115	1.69325			RERE	2.14969			HMGB2	-1.64195
SLC35C2	1.56541			MGLL	2.56209			C1orf122	1.82637			SDHAP3	1.69112			MFSD6	2.14842			MIR503HG	-1.64242
NUDT22	1.56466			PAOX	2.56209			LMNTD2	1.82564			LBX2-AS1	1.69086			TOGARAM1	2.14802			PELI2	-1.64242
LY75	1.56443			RP11-303E16.8	2.56043			REEP3	1.82502			NUDT12	1.6908			RBL2	2.14709			S100A3	-1.64319
SGSM3	1.56403			OBSCN	2.55963			RPL13P5	1.82394			TMEM51	1.68945			APC	2.14364			TBC1D31	-1.64361
BORCS6	1.56301			BACE1-AS	2.55583			COMMD8	1.82372			TMEM134	1.68926			FYTTD1	2.143			NREP	-1.64392
OTUB2	1.56216			C1orf220	2.55583			APCDD1	1.82313			RAD51-AS1	1.6891			EP400	2.14299			EME1	-1.64437
PALM	1.56215			CD68	2.55583			MIB2	1.82206			MSMO1	1.68909			MAP9	2.14241			LINC01116	-1.64884
SIGMAR1	1.56195			LINC02008	2.55583			bP-21264C1.1	1.82091			NICN1	1.68803			ARHGAP32	2.14119			SIX1	-1.64943
DNPH1	1.56141			FBN3	2.55427			LTBP2	1.82087			CARS	1.6873			MYO1E	2.14104			FAM64A	-1.65085
RBFOX3	1.56065			LINC00893	2.55308			CALML6	1.8208			HMGCS1	1.68691			RALGAPA1	2.14001			CCDC138	-1.65132
DGCR5_1	1.56036			SBF2-AS1	2.55308			UGDH-AS1	1.8208			ACOT1	1.6857			KLHL20	2.1389			CAPS2	-1.6523
BBS1	1.5596			PILRA	2.5523			TMEM134	1.82056			PRKCZ-AS1	1.6857			TLN1	2.13888			DACT3	-1.65282
DHRS4	1.55922			THNSL2	2.55191			CPEB1	1.8184			ID2	1.68509			PEAK1	2.13807			FRY	-1.65314
TMEM134	1.55834			CALHM3	2.54512			CDC42EP1	1.81754			OXLD1	1.6848			GCC2	2.13804			ST6GALNAC5	-1.65657
TMEM150A	1.55705			AP000662.4	2.5432			CEP112	1.81665			JMJD7	1.68333			BIVM-ERCC5	2.13768			BMS1P4_1	-1.65678
SSH3	1.55667			IQCH-AS1	2.54293			PRRT3	1.81606			CTD-2620I22.3	1.6826			PHC3	2.13745			SGO1	-1.65887
KCNG1	1.55557			PYCR1	2.54257			LRIF1	1.81578			ZNF321P	1.68186			RFX5	2.13649			SYNPO2	-1.65972
TMEM255A	1.55527			CTC-513N18.7	2.53874			LYRM1	1.81575			AMY2B	1.68072			ZNF319	2.1363			SELPLG	-1.66046
OBSCN	1.55523			HLA-F-AS1	2.53874			ESCO1	1.81393			MDGA2	1.68072			AFDN	2.13448			ENPP1	-1.66112
TP53I13	1.55375			LIFR-AS1	2.53874			HSD17B14	1.81372			PLA2G16	1.6782			AMOTL1	2.13298			TSPAN11	-1.6612
AC005329.7	1.55363			LGI4	2.53804			LRRC75A	1.8123			CTD-3185P2.1	1.67786			ELF4	2.13134			RP11-234B24.6	-1.66166
TMEM8B	1.55324			XXyac-YRM2039.3	2.53765			ZBTB4	1.81139			NCMAP	1.67786			DOCK8	2.1309			RAB15	-1.66256
EML2	1.55168			POC1B-GALNT4	2.53459			MPG	1.81124			SPRY4	1.67712			BRD4	2.13053			MIS18A	-1.66558
CTSF	1.55127			H6PD	2.53385			CDYL2	1.81067			CTD-2311M21.3	1.67472			MDN1	2.13003			FOXM1	-1.66604
ARRDC4	1.55103			TXNIP	2.53251			CHKB-CPT1B	1.8104			RP11-380D23.1	1.6747			MON2	2.12905			ISYNA1	-1.66742
SARM1	1.55103			AC011330.5	2.53171			NIPSNAP3A	1.80968			EIF4EBP1	1.67425			ADAM17	2.12885			DACT1	-1.66866
MFSD12	1.55046			VMAC	2.52891			MAFG-AS1	1.80879			ZC3H6	1.67414			WNT9A	2.12854			AKR1B15	-1.67172
RABAC1	1.54995			LINC01021	2.52703			C11orf98	1.80718			ADGRE2	1.67206			USP32	2.12627			ASPM	-1.67458
MPND	1.54958			STAT4	2.52538			TMEM192	1.80409			TSSK6	1.67098			FOXJ3	2.12527			LMOD1	-1.6764
ZDHHC12	1.54653			LSAMP	2.52361			ADM	1.8038			BAG1	1.6701			ATG2A	2.12452			KIF14	-1.67703
SYNPO	1.54582			HID1	2.52143			RP11-3B12.3	1.80275			LIMD1-AS1	1.66972			PRAG1	2.12373			HJURP	-1.67809
RASSF9	1.54472			HSD3B7	2.51654			AOC2	1.80269			NUDT18	1.66952			UTP14C	2.12272			SHCBP1	-1.67944
QPCTL	1.54439			RP11-1038A11.1	2.51466			HHLA3	1.80249			CTD-2366F13.1	1.66864			KLF4	2.1216			BIRC5	-1.67968
LINC00476	1.54403			SDHAP2	2.5137			THEM6	1.80206			HIST1H2BK	1.6686			SIN3B	2.1211			APCDD1	-1.68015
RP11-834C11.4	1.54381			NRBP2	2.51303			SYK	1.80181			HYPK	1.66809			NCOA7	2.11561			TNFAIP8L1	-1.68127
TRADD	1.54285			ADCY7	2.51296			DNASE2	1.79945			RP11-499P20.2	1.66726			MPDZ	2.11537			TMEM106C	-1.68196
CYP27A1	1.54248			FOS	2.51285			GPNMB	1.79826			NMNAT1	1.66681			DOCK11	2.11519			OLFML2B	-1.68428
DHCR7	1.54244			ZNF497	2.51064			FAM214A	1.79639			PSPH	1.66653			PFKFB2	2.11463			ARNT2	-1.68478
ZDHHC1	1.54223			ASCL1	2.50586			SDHAF4	1.79487			TRIB3	1.66642			ZBTB37	2.11392			FAM72C	-1.68609
UNC93B1	1.54204			RP5-1165K10.2	2.50586			ZC2HC1A	1.79314			CYB5D2	1.66611			SYNJ2	2.1126			NR4A3	-1.68609
SHMT2	1.54136			VCX	2.50586			MAP7	1.79143			SMARCA2	1.66129			SEC31B	2.1124			AAED1	-1.68618
IMMP2L	1.54117			TNFSF4	2.50424			AKAP3	1.79112			RBKS	1.66116			ABCC10	2.11206			ZNF467	-1.6864
KCTD14	1.54117			UCA1_1	2.50197			C7orf73	1.78924			PCBD1	1.66031			NF1	2.11177			ABCA1	-1.69145
METTL21B	1.5408			CTD-3074O7.5	2.49852			TRIM73	1.78851			ZBED6	1.65806			SOCS7	2.10909			CDH18	-1.69311
APLN	1.54008			ACP5	2.49779			PIGZ	1.7885			FAM89A	1.65792			TBX18	2.10699			FANCD2	-1.69342
RP11-539I5.1	1.53933			ZNF192P1	2.49229			ABAT	1.78816			C6orf52	1.65738			NUFIP2	2.10688			EPHA3	-1.69392
NAGLU	1.53863			IDUA	2.49222			NFKB2	1.78724			LYST	1.65738			DENND4A	2.10656			PLEKHG2	-1.69435
CDK18	1.53816			PSMG3-AS1	2.49222			KDSR	1.78688			SOWAHB	1.65738			RAPGEF1	2.10583			SLC43A2	-1.69483
CCDC136	1.53784			PPP1R26-AS1	2.48899			DUSP28	1.78636			RP11-134G8.5	1.65707			FCHO2	2.1048			MSX2	-1.69978
MAGEH1	1.53639			TMEM116	2.48762			KLKB1	1.7861			ARSG	1.65634			PTPN14	2.1047			MARCKSL1	-1.70123
MTFP1	1.53618			NCR3LG1	2.48516			LARP7	1.78341			NUCB2	1.65549			SCYL2	2.10453			IQGAP3	-1.70284
HSPA12B	1.53421			CACNA1B	2.48351			CPEB2	1.7831			RP11-111A22.1	1.65459			STAG3L2	2.10442			AMPH	-1.70608
CTD-3074O7.11	1.53405			AL021546.6	2.48229			PSAT1	1.78304			VMAC	1.65307			ARHGAP5	2.10344			ZNF177	-1.70894
CLIC6	1.53218			TMEM169	2.48229			KCTD18	1.78241			LETM2	1.65278			ARHGAP1	2.10278			CYP7B1	-1.70944
VWA5A	1.53218			SPATA2L	2.48157			DNAJC4	1.78109			PIP5K1B	1.65108			POLR3D	2.10105			LIG1	-1.71013
ABLIM2	1.53217			LINC00174	2.47977			AC007246.3	1.78085			RP11-723O4.2	1.64947			LRP2	2.10028			CDCA4	-1.71013
SLC7A7	1.53117			MPZ	2.47931			TCAM1P	1.7805			HIST1H2AG	1.64903			PIK3R1	2.09832			RRAD	-1.71182
NINJ2	1.53071			RP5-966M1.6	2.47931			AC012146.7	1.78013			VEGFA	1.64841			MAFG	2.09817			IL4I1	-1.71439
GPX7	1.53033			FMNL1	2.47906			PSPH	1.77745			CFAP74	1.64623			MTR	2.09749			KIAA1524	-1.71473
PAOX	1.52964			MIB2	2.47902			NKX6-1	1.77624			HIST3H2A	1.64617			ZDHHC8	2.09702			RFC3	-1.71582
FTL	1.52901			GTF2IP12	2.47575			PRR4	1.77538			CLK4	1.64469			RPS6KA3	2.09648			MEX3A	-1.71773
PABPC1L2A	1.52785			CTD-2012J19.3	2.47464			ZNF185	1.7743			GPR137B	1.64367			SMURF1	2.09637			NCAPG2	-1.71815
NPDC1	1.52743			SAMD10	2.47464			SCN4A	1.77418			PIK3IP1	1.64327			TNRC6B	2.09398			MIR3142HG	-1.71816
SMOX	1.52622			DNER	2.47291			RAB40B	1.77407			PSD4	1.63945			FOXN2	2.0939			ERCC6L	-1.72152
CD99L2	1.52617			LINC00959	2.47151			PRKG2	1.77345			MTSS1	1.63674			PPARGC1B	2.09118			UHRF1	-1.72299
TP53INP2	1.52579			C8orf44-SGK3	2.46858			FNIP1	1.77281			GDPD3	1.63504			ENAH	2.08973			RIPK4	-1.72312
MYO1C	1.52525			CER1	2.4667			CMC1	1.77156			RP11-703I16.1	1.63462			MBD5	2.08782			POLE2	-1.72482
RP11-545G3.1	1.52482			FAM24B	2.46366			BHLHE40	1.7712			XBP1	1.63354			PTK2B	2.08491			MMP11	-1.72796
TTC14	1.52441			RP11-88I18.2	2.46154			ARL17B	1.76999			OPLAH	1.63297			UBN2	2.08489			MUC1	-1.72918
PLCB2	1.5238			CHRNB1	2.4611			ZNF528-AS1	1.76936			C3orf67	1.62866			BPTF	2.08401			WNT5A-AS1	-1.73045
IER3	1.52316			DNASE2	2.46012			NR1H3	1.76819			ARHGAP31	1.62822			DLG5	2.08372			MAMSTR	-1.73072
SDHAF4	1.5229			CCDC191	2.4596			PBLD	1.76752			SH3TC2	1.62766			CDC42BPB	2.08212			CDCA5	-1.73108
ZSWIM7	1.5221			TRIM66	2.45764			RTN2	1.76388			PRKCH	1.62752			ZNF275	2.08165			KNTC1	-1.73642
CTBS	1.52097			FOXL2NB	2.4549			LINC00672	1.76267			ERMAP	1.6256			PTPRF	2.08057			RIMS1	-1.73866
ENKD1	1.52077			RP11-448G15.3	2.45197			SAMD10	1.76267			FYN	1.6256			ARHGEF3	2.08003			KIF4A	-1.73941
CITED4	1.52068			CTD-2517M22.14	2.45076			UBAP1L	1.76228			RP11-439A17.9	1.62536			GTF2IP13	2.07797			ENPP5	-1.73958
PLSCR3	1.51972			RP11-421L21.3	2.45076			ATP6V1E2	1.76209			CLK1	1.62511			NRBP2	2.07666			NPHP3-ACAD11	-1.74241
RIN1	1.51967			FGF11	2.44555			TFAP2A	1.76149			ADAM19	1.62486			ROCK1	2.07645			MTFR2	-1.74412
EIF4EBP1	1.5192			SLC44A3	2.44493			BAD	1.76065			USH1C	1.62462			ARID4A	2.07539			RP11-298J20.4	-1.74412
LRSAM1	1.51918			SLC25A27	2.44204			WASL	1.76048			KIFC3	1.62394			MYO9B	2.07432			GPR137C	-1.74682
D2HGDH	1.51888			PARP3	2.44141			NNT-AS1	1.76046			RWDD2B	1.62353			SLC4A7	2.07425			FAAP24	-1.74917
SYNGAP1	1.51861			NOS3	2.44081			ZNF696	1.75943			AFAP1L1	1.62227			HEATR1	2.07311			HR	-1.75057
TNFRSF25	1.51802			TIRAP	2.43842			CHST13	1.75742			ZNF860	1.62162			STAG3L3	2.07219			RECQL4	-1.7517
INSIG1	1.51799			FAM86B1	2.43535			RPS25	1.75682			YPEL2	1.62084			PAN2	2.06987			MBOAT1	-1.76272
TRPM4	1.51783			IL11RA	2.43467			MRC2	1.7564			PIGV	1.61987			FBXO10	2.06964			POC1B-GALNT4	-1.76272
OCEL1	1.5172			ARSD	2.43225			FBXL2	1.75628			PYCR1	1.61802			ZNF776	2.06875			RBL1	-1.76594
MAP3K10	1.51595			C19orf68	2.43145			LMF1	1.75497			C12orf76	1.61784			LIN28B	2.06826			NFATC2	-1.76745
FAM83G	1.51567			MORN4	2.42285			PIP5K1B	1.75459			TTC14	1.61582			CEP350	2.06758			LYN	-1.7722
ROBO3	1.51554			PLEKHM1P1	2.41466			PLEKHM1P1	1.75453			GCNT1	1.61463			PREPL	2.06754			WFDC21P	-1.77234
FBXW9	1.5147			KCNJ2	2.41245			MYO5C	1.75445			FAR2P4	1.61399			ARID2	2.06667			GDF6	-1.77253
TXNRD3	1.51448			CROCCP3	2.41237			ST20	1.75372			SMIM11A	1.61392			MBNL3	2.06642			CTD-2334D19.1	-1.77286
PEX6	1.51392			KCNAB3	2.41037			MMP24	1.75246			SAT1	1.61388			WDR44	2.06592			KCNE3	-1.77286
CLK3	1.51326			SGMS1-AS1	2.40954			C1RL	1.74918			PMS2P1	1.61341			DMXL1	2.06584			RASGRP3	-1.77286
CNN1	1.51309			DENND5B-AS1	2.40812			KATNBL1	1.74893			MC1R	1.61273			PDE8A	2.06564			ARVCF	-1.77637
COQ8B	1.51277			AC015849.16	2.40777			SCAMP1-AS1	1.74718			SLC35E2	1.61186			NBPF19	2.06536			EZH2	-1.77964
CYP51A1	1.51236			BMP8B	2.40601			TADA3	1.74676			GGACT	1.61066			NUP58	2.06418			GDF5	-1.78124
ZBTB42	1.51203			WDR86	2.40545			GPR176	1.74668			ENPEP	1.61054			KMT2B	2.06322			DEPDC1B	-1.78296
KCTD11	1.51182			EIF4E1B	2.40415			RP4-665J23.1	1.74668			LRRC23	1.60927			SIK2	2.06292			EMP2	-1.78401
SLC1A4	1.51121			FNBP1P1	2.40415			INHBE	1.74551			C4orf36	1.6089			DMD	2.06282			NEDD9	-1.78891
CACNG4	1.51096			PGAM1P5	2.40415			MACROD2	1.74532			PRSS27	1.6089			KCTD20	2.0626			RP11-61L23.2	-1.78964
SDHAF2	1.51096			ZFP2	2.40337			SELENOV	1.74532			PRKAG2	1.60741			SRGAP2C	2.06195			DDIT4L	-1.79032
AP3S2	1.51052			ATP6V0E2-AS1	2.4025			PCYOX1L	1.74506			RWDD2A	1.60724			KLHL28	2.06123			ZNF883	-1.79233
LNCPRESS2	1.50977			AFDN-AS1	2.4015			CHN2	1.74403			NUP50-AS1	1.60696			NBPF3	2.05897			SCUBE3	-1.79471
TSTA3	1.5096			FAM212B-AS1	2.4015			VIPR2	1.74185			DHRS1	1.6066			PSD4	2.05768			RBM26-AS1	-1.7954
FBXO27	1.50945			KCNQ1	2.4015			TRIM8	1.74103			IL1RAP	1.60646			ANKHD1-EIF4EBP3	2.05682			KCND1	-1.80092
PACS2	1.50901			MYOM2	2.40035			SIRT5	1.74024			RALY-AS1	1.60456			TAF2	2.05503			RTKN2	-1.80178
CORO1B	1.50885			LINC01431	2.399			C19orf68	1.74012			PIP5KL1	1.60452			CYTH3	2.0539			NPAS3	-1.80359
SERPINE1	1.50874			RP11-195F19.5	2.399			ZBTB41	1.73894			ASH1L-AS1	1.60338			WASHC4	2.05371			CXCL14	-1.80396
NCKAP5L	1.50722			PLPP7	2.39742			NUDT12	1.73806			CD47	1.60185			HERC2	2.05345			ETS2	-1.80452
DEF6	1.50661			KCNK3	2.39552			CRYL1	1.73751			C5orf17	1.60123			KIAA1217	2.05262			TMEM160	-1.80858
LAMTOR2	1.50588			RP13-890H12.2	2.39552			NECAB1	1.73613			PKD1P6-NPIPP1	1.60077			SEMA7A	2.05237			IL34	-1.8097
MSMO1	1.50525			CYP4B1	2.39321			LPXN	1.7355			PPP1R15A	1.60002			CEP170B	2.05175			WISP1	-1.81178
NLRX1	1.5051			GPR55	2.39321			ZNF497	1.73281			ACSL6	1.59969			WWC1	2.0517			RASA4B	-1.81197
AMACR	1.50484			LRRC9	2.39321			PRB3	1.73235			KANSL1-AS1	1.59969			LIMA1	2.05128			CD83	-1.81483
NDUFC2-KCTD14	1.50483			P2RX6	2.39321			ARHGAP28	1.73191			MZF1-AS1	1.59822			STAT3	2.04974			STMN1	-1.81529
ZNF580	1.50477			RP5-940J5.6	2.39321			CNTNAP3B	1.73191			MTHFD2	1.59634			PRTG	2.049			AMIGO2	-1.81558
VILL	1.50475			UTAT33	2.39321			ZDHHC8P1	1.7315			AKR1A1	1.59582			TRAF3	2.04719			RP11-618G20.1	-1.81636
MXD4	1.50373			CNTNAP1	2.39278			SLC1A4	1.73128			VSIR	1.59538			MAU2	2.04705			TRAM1L1	-1.81707
TTLL11	1.50222			ARHGAP31	2.38865			DYNC2LI1	1.7299			FAM175A	1.59492			RFX7	2.04663			KIF18B	-1.81761
CX3CL1	1.5019			ROBO3	2.3857			MAPT	1.72935			RP11-381K20.2	1.59469			DHCR7	2.04519			ZNF575	-1.82182
RFX5	1.50189			CRNDE	2.38121			ADAMTSL4	1.72894			ABCA5	1.59422			SERPINE1	2.04371			ACKR4	-1.82309
CIB1	1.50082			LAT	2.3803			OCLN	1.72873			TTC23L	1.59405			ACAP2	2.04311			TJP2	-1.82422
KCNJ15	1.50033			WDR90	2.37616			FAM213A	1.72783			ZC2HC1C	1.59203			UBFD1	2.04305			PDE11A	-1.82972
C1orf122	1.50024			FAM86JP	2.37372			RWDD2B	1.72702			SERINC5	1.59197			ADCY9	2.04164			RP11-196G11.5	-1.83491
OLFML1	1.50006			C6orf226	2.37216			HOOK1	1.72548			FAM219B	1.59126			TPP1	2.0405			CDC25A	-1.83623
RSPH3	1.49974			SEMA3B	2.37139			ZNF675	1.72398			RPARP-AS1	1.59106			TBC1D2	2.03915			IL17RB	-1.83692
NAT6	1.49953			HAAO	2.36783			CCDC18	1.72135			TMEM80	1.58982			BRCA2	2.03881			SVIP	-1.83764
ZNF837	1.49953			ZNF511-PRAP1	2.36423			PPCS	1.72044			RNF157	1.58886			DDX21	2.03878			SYNJ2BP-COX16	-1.83765
THNSL2	1.49949			RP11-234B24.2	2.36189			ARL8A	1.71964			APC2	1.58855			PHACTR2	2.0367			RP11-347C12.3	-1.83765
SCNN1A	1.49947			RPS6KA2	2.3616			ZNF43	1.71884			DOCK4	1.58825			HYOU1	2.03655			RP11-799D4.4	-1.83765
LRRC34	1.4991			GP1BA	2.35963			KNDC1	1.7185			DHFR2	1.58801			GLYR1	2.03625			METTL7A	-1.83852
ICA1	1.4991			HDAC10	2.35879			FAM76B	1.71768			NUAK2	1.58715			CRTC3	2.0359			JAK3	-1.83856
LIPH	1.49873			ARFGEF3	2.3577			CDK18	1.71747			RAP2C-AS1	1.58643			ARHGEF5	2.03503			RP11-500M8.7	-1.83968
CRMP1	1.49754			CD177	2.35704			GYPC	1.71365			APOC1P1	1.58625			PDPR	2.03383			BARD1	-1.84739
FAM65A	1.49672			TK2	2.35648			MMP24-AS1	1.71364			HMGN3-AS1	1.58625			IRF2	2.03341			SKA3	-1.85042
SIAH2	1.49612			GLS2	2.35549			CASD1	1.71351			TYRO3	1.58474			MAGI1	2.03251			PSMC3IP	-1.85048
CAPS	1.49607			RAB26	2.35517			HDAC4	1.71343			POLD4	1.58462			TACC2	2.03231			CCDC102B	-1.85175
RP11-469A15.2	1.49591			CTAGE4	2.35385			CYB5D2	1.71306			IDS	1.58311			ZNF430	2.03204			PROCA1	-1.85258
FBXO48	-1.49528			AP006621.5	2.3524			LRFN1	1.7129			MNX1-AS1	1.58278			KIAA0232	2.03125			GPC4	-1.85514
ZNF521	-1.4956			SULT1A3	2.35083			CDPF1	1.71274			FITM2	1.58178			GCNT1	2.03119			NHSL2	-1.86314
DPYSL5	-1.49573			RIN2	2.34602			PSMG3-AS1	1.7127			FAM49A	1.5811			FOXK1	2.03087			GSG2	-1.86565
BST1	-1.49687			CCDC40	2.34385			SOX9	1.71231			SOWAHC	1.57978			GBF1	2.03068			HOXD4	-1.86724
LZTS1	-1.49783			OTOF	2.34385			SLC22A18	1.71219			ZNF192P1	1.5791			ARHGAP24	2.03018			RP11-366L20.2	-1.87314
HDAC9	-1.49801			SPACA9	2.34233			LRRC23	1.71191			LINC01889	1.57893			BHLHE41	2.02925			PLK4	-1.87351
KIF18B	-1.49811			FAM218A	2.34178			MANSC1	1.71168			ZNF333	1.57851			RYR1	2.02838			GTSE1	-1.87728
PCDH18	-1.49818			PDZD7	2.34147			LINC00963	1.71157			SATB1-AS1	1.57833			SLC39A14	2.0279			CCNE1	-1.87788
EIF3J-AS1	-1.4995			TNRC6C-AS1	2.33852			CTD-2012J19.3	1.71132			PLEKHG1	1.57822			POM121C	2.02786			TXNIP	-1.88064
SLC25A21	-1.50226			FAM157B	2.33823			YIPF4	1.71106			AMOT	1.57718			DCAF10	2.02785			RP11-6N17.4	-1.88365
AJAP1	-1.50267			PAH	2.3367			NCAN	1.71083			AIM1L	1.57673			DIP2A	2.02759			RP11-456K23.1	-1.88462
TCL1B	-1.50303			TST	2.33578			CTD-2334D19.1	1.71039			CTD-3184A7.4	1.57574			SLC16A4	2.02707			FAM65B	-1.88478
DDIAS	-1.50435			GRASP	2.33521			LINC00960	1.71039			STAT2	1.57477			HIF1A	2.02666			TRIM9	-1.88512
OXTR	-1.50524			LINC01108	2.33481			RPS6KA2	1.71029			LYPD3	1.57448			NAV2	2.02594			EGF	-1.88553
RAD51	-1.50531			SLC24A2	2.33479			C5orf24	1.70997			SLC25A35	1.57426			PARP4	2.0257			AUNIP	-1.88572
IL17RB	-1.50597			DCDC2	2.33366			C8orf34	1.70996			NEK8	1.57342			FOXO3	2.02547			MXD3	-1.8893
PRC1	-1.50766			RP11-244F12.2	2.33366			VGF	1.70996			KLF6	1.57332			CHD2	2.02451			DIAPH3	-1.88978
CHKB-CPT1B	-1.50851			MMP25-AS1	2.33349			CLUAP1	1.70886			TUBA3E	1.57321			PPP1R3B	2.02387			KNL1	-1.89521
ZNF135	-1.50922			POU2F2	2.32967			TTC39B	1.70851			SERPINE1	1.57056			ABHD4	2.02291			ACTC1	-1.89776
DEPDC1	-1.50926			ADAMTSL4	2.32733			FIGNL2	1.70647			FOXC1	1.57021			CCDC120	2.02291			AXIN2	-1.90132
SGO2	-1.50932			BEX2	2.32694			TIGD7	1.70642			CTIF	1.57003			FAM86DP	2.02228			XRCC2	-1.90221
DPF3	-1.50938			CAPS	2.32674			PCSK1N	1.70533			MINCR	1.56992			RCOR1	2.02181			PARD6G	-1.90449
PRTG	-1.50963			CCDC136	2.32659			NME1-NME2	1.70424			ABCB9	1.56987			GYS1	2.02173			STIL	-1.90511
BOC	-1.50966			RP11-449K6.5	2.32484			MT-ATP8	1.70341			MGAT3	1.56977			ELL2	2.02163			FSD1	-1.90747
CNTN4	-1.51024			RP11-494M8.4	2.32476			ZCRB1	1.70198			CLMP	1.56902			UFL1	2.02124			CDCA3	-1.90784
FAM162B	-1.51071			PLIN4	2.32333			PURA	1.69921			IQSEC2	1.56854			FARP2	2.0205			LINC00327	-1.90904
SUSD1	-1.51091			RP11-157P1.4	2.3227			SPAST	1.69871			MPI	1.56834			TRIM35	2.01955			PIANP	-1.90994
DTL	-1.51122			RP11-403I13.7	2.3227			HEY2	1.69606			CALHM2	1.5682			ZNF28	2.01759			PEG10	-1.91083
PCDHGA7	-1.51185			APBB3	2.32134			TCEAL9	1.69534			CHRNB1	1.56817			ARCN1	2.01361			MAP3K8	-1.91414
HECW2	-1.51237			CRAT	2.32043			WDR17	1.69446			MFSD13A	1.56763			ENPEP	2.01341			MPP7	-1.9161
SMTN	-1.51308			MSC-AS1	2.31972			PM20D2	1.69342			CTD-2583A14.8	1.56752			UBR5	2.01315			BRCA1	-1.9169
CLSPN	-1.51373			C5	2.31606			SLC7A11	1.69221			ARL4C	1.56735			TMF1	2.01312			SCG5	-1.91783
MELK	-1.51429			PRKCZ-AS1	2.31606			LY75	1.69158			CARF	1.56645			INSR	2.01309			AURKB	-1.91914
ESAM	-1.51493			TRADD	2.31606			MAP3K14-AS1	1.69122			TMEM8A	1.56627			STS	2.01208			DSCC1	-1.91973
LINC00662	-1.51493			DRC3	2.31601			ID4	1.69102			TPT1-AS1	1.56564			KIF1B	2.01182			CCDC24	-1.92089
PDK3	-1.51515			MXD4	2.31596			RP4-669L17.8	1.69056			RP11-110I1.12	1.56521			ABL1	2.01127			CSDC2	-1.92108
ZNF611	-1.51564			TIE1	2.31201			SHF	1.68969			RIOK3	1.56506			NIN	2.01092			JPH2	-1.92593
UHRF2	-1.51831			RP11-268J15.5	2.31169			CAB39L	1.6867			MIB2	1.56343			SERINC5	2.01045			SORBS2	-1.9264
CH507-9B2.9	-1.51843			CTC-281F24.3	2.3084			ELMOD2	1.6861			FOXP3	1.56304			ANKS1A	2.00945			PLXDC1	-1.93399
CD83	-1.51935			PROZ	2.3084			BBC3	1.68505			TFF1	1.56213			SORL1	2.00801			TRPA1	-1.9359
CSF1	-1.51975			CARS	2.30798			CCDC88B	1.68331			CTF1	1.56204			LIFR	2.00632			RP11-307E17.8	-1.93616
ETV1	-1.51991			TTLL3	2.30763			CD19	1.68319			NEDD4L	1.56041			MCC	2.00618			MKI67	-1.93671
AC005253.2	-1.52028			LINC01152	2.3074			KRTCAP3	1.68319			MVD	1.56039			ZNF518A	2.00581			EEPD1	-1.93865
PGBD5	-1.52033			RYR1	2.30549			GNG11	1.68217			CYP2U1	1.56028			ANO8	2.00362			RP11-463D19.2	-1.93885
PTCH2	-1.52179			RUNDC3A-AS1	2.30483			DERA	1.68156			SPATA20	1.56028			KHNYN	2.00341			DNAJC22	-1.94343
RGCC	-1.52313			PHGDH	2.30353			DLL3	1.68108			MFSD6	1.55993			NRP2	2.00213			SLC38A4	-1.94409
POM121B	-1.52372			PCBP4	2.30173			TCEA3	1.68108			TRIM66	1.55928			C5orf51	1.99964			SAPCD2	-1.95181
DDX11	-1.52416			VGLL2	2.29949			CLEC18B	1.68104			WDR31	1.5592			SETD2	1.99896			LINC01106	-1.95573
CENPU	-1.52603			D2HGDH	2.29942			SRP14-AS1	1.68104			METTL23	1.5592			ZNF12	1.99785			ACAN	-1.95702
CCNB2	-1.5263			FAM47E-STBD1	2.29687			TRAPPC6A	1.68036			ABLIM3	1.55889			KLHL5	1.99758			MCAM	-1.95921
EPSTI1	-1.52769			AADACL3	2.29625			MT-ND6	1.68035			LINC01572	1.55839			ACKR3	1.99648			WNT2	-1.96419
LHX4	-1.52859			IFT140	2.29359			PCOLCE	1.6798			PLLP	1.55798			DNAJC13	1.99643			TNFRSF19	-1.96584
RP5-1042K10.14	-1.52918			ABHD16B	2.29337			SLC16A10	1.67961			RGL1	1.55787			FAM83H-AS1	1.99635			NDC80	-1.96608
H2AFX	-1.53127			ENO3	2.29268			PRR22	1.67931			TSPAN9	1.55744			COG3	1.99632			CEND1	-1.96997
DGKH	-1.53144			RP11-508N22.2	2.29221			SKIL	1.6777			EPB41L4A-AS1	1.55708			OSBP	1.99629			RBM14-RBM4	-1.96997
HAS2	-1.53431			EVI5L	2.29141			DAB1	1.67686			BEAN1	1.55662			ETV3	1.99573			C1orf198	-1.97036
NEK2	-1.53446			PCSK4	2.2909			BBS5	1.67625			ADAM8	1.55529			TTN	1.99547			BCAM	-1.97175
TROAP	-1.53508			PCBP3	2.28928			GTF2IP1	1.67601			ACAD10	1.55232			ERRFI1	1.99376			CHAF1B	-1.97316
CNIH2	-1.53592			TMEM86B	2.28928			NPAS1	1.67585			THNSL1	1.55125			DNAJC16	1.9927			MYLIP	-1.97373
POPDC3	-1.53665			AC073254.1	2.28898			FRG1HP	1.67552			SBF2-AS1	1.55087			TNKS	1.99256			SEMA6C	-1.98071
UHRF1	-1.53712			CTD-2521M24.6	2.28898			ARHGAP31	1.67545			AC011330.5	1.55028			PPP1R12A	1.99251			MYOCD	-1.98085
FAM83D	-1.53726			DCST1-AS1	2.28898			RP11-359B12.2	1.67461			NPIPB15	1.55002			FAM13A	1.9922			ARHGAP42	-1.9811
IGFBP3	-1.53783			PRSS22	2.28898			EFNA3	1.67345			RNF217	1.54843			DGKD	1.99165			CSPG4	-1.98303
ANKRD36B	-1.53941			MCOLN3	2.28872			MCEE	1.67345			CDYL2	1.54833			AMER1	1.98989			ATAD5	-1.98746
BRCA1	-1.53947			FRY	2.2867			CSGALNACT2	1.67334			LY6G6C	1.5483			ZFHX3	1.98974			HSPB7	-1.98798
KDM7A	-1.54051			ANKRD19P	2.28647			EHHADH	1.6725			ALDH3B2	1.54771			GATA6	1.98819			KIF15	-1.98917
NLRP9	-1.54335			AC073283.4	2.28603			LINC00998	1.66988			IRAK1BP1	1.54717			VEGFA	1.98806			FANCI	-1.99109
FGF13-AS1	-1.54638			NPIPB14P	2.28552			FGFBP3	1.66945			CTC-459F4.3	1.54432			CALU	1.98669			TCF7	-1.99414
HCAR1	-1.54731			PPP1R3E	2.2849			SDCBP2-AS1	1.66873			HSPB8	1.54417			ZNF514	1.98588			RNF150	-1.99613
RP11-1212A22.4	-1.54779			PRMT8	2.28022			JUND	1.66601			HSPD1P6	1.54362			HCFC1	1.98498			AGAP7P	-1.99767
TKTL1	-1.54867			CCDC30	2.27921			FAM172A	1.66575			HAS3	1.54354			SBNO1	1.98472			SESN3	-1.99933
KIFC1	-1.54974			GUCA1A	2.27806			KLF15	1.66575			PCED1A	1.54295			SLC9A8	1.98449			SCARA3	-2.00061
CENPA	-1.54978			CACNG8	2.27709			RNF152	1.66508			ASIC1	1.54209			FERMT2	1.98431			FAM46C	-2.00778
GPR19	-1.54992			KDM6B	2.27676			XBP1	1.66319			CASQ1	1.54033			MTOR	1.98366			HSPB3	-2.01611
CKAP2L	-1.55158			BBS1	2.27645			ERMAP	1.66311			APOBEC3F	1.53997			SETBP1	1.98141			BTBD8_2	-2.02152
KNSTRN	-1.55204			AC093901.1	2.27639			ERO1B	1.6627			DNASE2	1.53781			GULP1	1.98121			NUSAP1	-2.02369
RP11-574K11.31	-1.55209			COX7A1	2.27639			KIF27	1.6623			AK7	1.53751			ITGA3	1.97926			PKD1P1	-2.02475
BCL2L11	-1.55316			KB-173C10.2	2.27639			CCDC186	1.66188			C16orf74	1.53722			ATRX	1.97835			ANKRD37	-2.02537
ANLN	-1.5533			LSMEM1	2.27639			TMEM223	1.66145			RP11-477D19.2	1.53616			CAMSAP1	1.97815			ADD2	-2.02653
SPAG5	-1.55354			RP11-566K11.4	2.27639			VAMP4	1.66105			CD99P1	1.53495			CRAMP1	1.97789			LSR	-2.0306
AC141928.1	-1.55497			TBL1Y	2.27639			RHBDL1	1.66078			FAM86DP	1.53483			SEMA6A	1.97738			ZWINT	-2.03125
NRP1	-1.55541			SLC39A13	2.27545			TMEM116	1.66066			NEK11	1.53445			KANSL1	1.97704			PLCXD3	-2.0326
AURKA	-1.55653			RP11-14N7.2	2.2752			SESN2	1.66017			ANO10	1.53387			NCOR1	1.97537			CEMIP	-2.03555
ATAD2	-1.55768			SLC1A2	2.27301			PRUNE2	1.66007			RRN3P3	1.53235			FAM214A	1.9753			LMNB1	-2.03871
KIAA1524	-1.55775			CTD-3088G3.8	2.26401			ALDH6A1	1.65966			PTK2B	1.53128			ACLY	1.97509			ABCB4	-2.03908
CENPI	-1.55945			SLC7A1	2.26053			ZNF718	1.65805			FBXW8	1.5312			GRAMD3	1.97503			BMF	-2.04209
NANOGP1	-1.55976			TMEM178B	2.25922			HYDIN	1.65747			MYLK3	1.53045			NUAK1	1.97468			SDPR	-2.04404
MAP2K6	-1.56066			SARS	2.2566			RP11-566K19.6	1.65655			FBXO4	1.53036			AP4E1	1.97464			H2AFX	-2.04558
PCDH20	-1.56122			ECEL1P1	2.25525			NSL1	1.65625			STC2	1.53012			ZCCHC14	1.97402			NCAPG	-2.04811
CCDC80	-1.56177			BEND3P1	2.25457			ZNF625	1.65603			RSPH3	1.53007			BEND3	1.97244			RP4-545C24.1	-2.04924
ZNF34	-1.56269			AC015849.19	2.25367			PTAR1	1.65583			PRKCZ	1.52944			NR2C2	1.97211			PBK	-2.04938
CTD-2210P24.3	-1.56724			CCDC62	2.25367			CHRFAM7A	1.65566			SLC25A42	1.52932			EVI5	1.97151			CTD-2021K4.1	-2.0499
TICRR	-1.56849			CDX1	2.25367			FRA10AC1	1.6552			FAM45A	1.52789			QSER1	1.96985			NDRG4	-2.052
SMC2	-1.5696			GADD45G	2.25367			FOXC1	1.65427			CBWD3	1.52778			INO80D	1.96982			DHFR	-2.05236
NCAPH	-1.5697			RP11-3B12.5	2.25367			ZIM2-AS1	1.65427			SOCS2	1.52747			FBXO46	1.96845			CENPP	-2.05734
ZNF695	-1.56984			CD101	2.25235			SLC44A3-AS1	1.65372			MPPE1	1.52634			SHROOM2	1.96726			HTR1F	-2.0591
CXCL12	-1.56985			FKBP9	2.2507			GFPT1	1.65334			ZFYVE1	1.52614			CASP8AP2	1.96726			LFNG	-2.06132
MINDY4	-1.57004			PRNP	2.24799			ZNF449	1.65326			GABBR2	1.52589			ARHGAP12	1.96351			C8orf88	-2.06569
ADAMTS15	-1.57028			EMP3	2.24657			ZNF184	1.65325			DPP7	1.52576			FERMT1	1.96336			SEMA6A	-2.07028
GLYATL2	-1.57143			LTBP4	2.24636			FOS	1.65318			AC002480.3	1.5253			TRAM2	1.96305			CNN1	-2.07032
AC007620.3	-1.57192			AIRE	2.24498			C17orf107	1.65229			RAB36	1.52499			TUFT1	1.96218			PRIM1	-2.07427
CDCA8	-1.57197			GTF2IP20	2.24394			DBP	1.65218			TRIM34	1.52283			SOGA1	1.96101			DPF1	-2.08202
NETO1	-1.57385			SLC48A1	2.24387			WDPCP	1.652			CALCOCO2	1.5226			SSH1	1.96044			RP11-253M7.1	-2.08303
CCNB1	-1.57415			SMPD3	2.24376			MDGA1	1.65053			ALDH3B1	1.52073			N4BP1	1.95925			GPRASP1	-2.08339
SALL1	-1.57435			LINC00476	2.24363			SPCS3	1.6505			LINC00885	1.52025			DICER1	1.95918			BLM	-2.08746
FOXD1	-1.57641			ZBTB47	2.24356			D2HGDH	1.6505			LINC00939	1.51976			PPTC7	1.95911			NEURL1B	-2.09015
WEE1	-1.57661			PMS2P10	2.2429			RP11-1319K7.1	1.6505			RAD51D	1.51891			LAMC1	1.95883			GAS6-AS1	-2.09024
LRP2	-1.5776			LRRC37A3	2.24186			BCKDHA	1.65048			FAM173B	1.51824			REST	1.95882			FAM19A2	-2.09773
MYBL1	-1.57762			PPM1M	2.24094			CUEDC1	1.65011			IFT43	1.51757			NEK7	1.95858			C19orf57	-2.10443
RP11-13K12.1	-1.57854			TMEM254-AS1	2.23729			ECEL1P1	1.6499			RP4-614C10.2	1.5169			TXNRD1	1.95829			TMSB15B	-2.10672
SORL1	-1.58112			ZNF516	2.23445			MRPL33	1.64916			PRODH	1.51623			TNRC18	1.95692			ITGA8	-2.10708
SHCBP1	-1.58169			RP11-496I9.1	2.23342			EN1	1.64899			GARS	1.51619			MTRR	1.9569			RNF128	-2.10859
ILDR2	-1.58191			LAMB2	2.23273			FIBCD1	1.64899			OVGP1	1.51418			NCSTN	1.95492			SERTAD4	-2.10949
CENPE	-1.58238			CA4	2.23251			ANKS6	1.64889			STS	1.51394			ZBTB39	1.95418			ARL17B	-2.11419
NCAPD2	-1.58245			ARHGAP40	2.2316			NFATC4	1.64753			RP11-20D14.6	1.51377			PITPNM1	1.95299			CH507-145C22.1	-2.11485
BRIP1	-1.58263			DNAJC3-AS1	2.23068			ZNF273	1.64724			CLEC2D	1.51367			SLC38A1	1.95207			GOLGA6L17P	-2.11485
DONSON	-1.58326			RP11-1391J7.1	2.23062			LXN	1.64661			SHROOM4	1.51185			ZNF506	1.95146			DIRAS3	-2.11715
SMG1P3	-1.58624			TP53TG3	2.23062			KLF6	1.64542			BPHL	1.51047			SLC7A5	1.95035			SLX1B	-2.1325
PKDCC	-1.5886			OBSL1	2.22759			PAQR8	1.64388			PSMG3-AS1	1.51041			ITPR3	1.94962			HPD	-2.13506
HIST1H1C	-1.58883			TRIM46	2.22604			ATP6V1G1	1.64256			SPATA13_1	1.50991			ZNF702P	1.94938			HTR7	-2.13506
CIT	-1.58954			KLHDC9	2.22514			C16orf87	1.64243			PCAT7	1.50927			PLEKHM1	1.94921			GRK3	-2.13914
DLGAP5	-1.59136			EBF4	2.22095			COMMD2	1.64193			ACSL4	1.50914			MTF1	1.94915			SLCO2A1	-2.14358
OIP5	-1.59167			SPOCD1	2.22095			STRADB	1.64181			LITAF	1.50816			KDM3B	1.94898			RMI2	-2.14604
ZNF670	-1.59185			L3MBTL1	2.21819			CST1	1.64126			SLC2A11	1.50806			SMG7	1.94835			MRVI1	-2.15617
HERC2P4	-1.59352			RP11-305F18.1	2.21646			SNX14	1.64113			INO80B-WBP1	1.50782			KLHL18	1.94774			ZSCAN16	-2.16641
SYCP2L	-1.59459			ADAP2	2.21609			NSUN7	1.64101			HGSNAT	1.50752			CDH1	1.94698			RP11-296O14.3	-2.16975
KIF23	-1.59685			IFI27L2	2.21609			ZNF624	1.64063			CEBPD	1.50656			RDX	1.94594			ATAD2	-2.16985
NGEF	-1.59841			ZNRD1ASP	2.21539			POLR3GL	1.64057			QSOX1	1.50609			SNX30	1.94509			STAG3	-2.17075
MCM10	-1.5987			INPP1	2.21119			NUDT19	1.64004			FLVCR1-AS1	1.50583			BACH1	1.94406			NSFP1	-2.17144
STAG3	-1.59991			RP11-295P9.3	2.20585			PANX2	1.63931			LURAP1	1.50553			TTC37	1.94331			DBP	-2.17238
IRF4	-1.60032			MST1P2	2.20503			FRAT2	1.63922			SLC25A20	1.50523			OSBPL10	1.9426			ZNF853	-2.17634
FST	-1.60084			PPP1R32	2.20503			EXD3	1.63908			PPM1B	1.50517			CDC42BPA	1.94259			FANCA	-2.18519
KIF2C	-1.60237			SKINT1L	2.20198			ZNF20	1.63908			DLG5	1.50516			PKD1L2	1.94168			TMPO	-2.18824
ZNF367	-1.60274			SLC38A1	2.20172			EPM2A	1.6385			TMEM268	1.50467			LIG4	1.94161			TK1	-2.19237
KCNA2	-1.60335			MIR503HG	2.20125			RHBDD2	1.6383			ATR	1.50386			FOXI3	1.94076			ARHGEF26	-2.19281
CENPS	-1.60414			AGAP10P	2.19998			LTBP3	1.6379			RNF141	1.50365			OTUD4	1.93791			GAP43	-2.19545
FAM122C	-1.60561			NR1I3	2.19998			FGL1	1.6371			NCKAP5L	1.50192			POLR1A	1.93779			RGS4	-2.19639
EMILIN3	-1.60618			RP11-499F3.2	2.19998			VPS26A	1.63615			ABHD4	1.5012			ZFP36L2	1.9373			CENPH	-2.20886
TTK	-1.60712			SCN11A	2.19998			HMX1	1.63581			ASIC3	1.50053			UBR1	1.93467			PCDH8	-2.21084
MTSS1	-1.60737			RP11-923I11.6	2.19508			DACT3	1.63567			TNFRSF13C	1.50035			NEU3	1.93293			CDT1	-2.21319
SKA1	-1.60864			SRP14-AS1	2.19435			MEDAG	1.63535			TEX14	1.49958			RPRD2	1.93285			NAPA-AS1	-2.22003
USP32P3	-1.60937			RP11-793H13.10	2.1928			SLC35A3	1.63405			TNFAIP2	1.49837			TMED7	1.93275			GINS1	-2.22318
RP11-597D13.9	-1.611			MVP	2.18927			MAGEL2	1.63383			FBXO36	1.49833			LAMC2	1.93208			VASH2	-2.22405
ITPRIPL1	-1.61117			RGL3	2.1878			SWT1	1.63372			ADAMTS13	1.49822			AMPD2	1.93123			LGR5	-2.23814
KIAA0319	-1.61383			OVGP1	2.18762			BORCS7	1.6319			AC091729.9	1.49782			ZNF507	1.93065			LINC02015	-2.24177
CCP110	-1.61675			PIEZO1	2.18741			LRRC39	1.63079			CTH	1.49712			RHOU	1.92995			RP11-18B16.2	-2.24177
CCNF	-1.61815			ATP2C2	2.18616			PRR36	1.63079			FBLN5	1.49642			E2F7	1.92904			TFAP2A-AS1	-2.24177
KIF24	-1.62062			HAGHL	2.18559			EFNA4	1.63065			CREB3L2	1.49571			SLX4	1.92863			DTX4	-2.24282
C3orf67	-1.62099			CES4A	2.18442			PDCD4	1.63041			KCTD1	-1.49665			KIAA0100	1.92802			RASL12	-2.24905
RAPGEF5	-1.62109			CCM2L	2.18053			PCNP	1.62929			FAM117B	-1.49702			DPY19L3	1.9267			CTD-2184D3.5	-2.25261
ARHGAP11A	-1.62168			NR4A3	2.18053			HABP4	1.62892			PIM2	-1.49766			MOB3B	1.92588			C16orf59	-2.25908
POLE2	-1.62188			RP11-734K23.9	2.18053			FGF11	1.6285			NCCRP1	-1.49964			UBA6	1.92508			SHROOM3	-2.2616
FOXM1	-1.62237			STK31	2.18053			SNX32	1.62818			MIR34AHG	-1.49976			C1orf115	1.92489			FGD4	-2.26468
KNL1	-1.62441			UBE2QL1	2.18053			NTM	1.62817			NTAN1	-1.50087			C15orf39	1.92461			CORO7-PAM16	-2.27077
ANTXR2	-1.62491			CDK20	2.1795			FAM120C	1.62789			ZNF395	-1.50114			ZBTB11	1.92421			APOBEC3B	-2.27756
CTD-2331H12.8	-1.62528			C11orf72	2.17697			BACE1	1.62634			ACPP	-1.50182			MT-CYB	1.92395			CAMK1G	-2.28385
DEPTOR	-1.62551			CDNF	2.17669			CCDC40	1.62628			MAPRE2	-1.50236			GNAO1	1.92387			HVCN1	-2.28756
NUF2	-1.62587			GOLGA6L5P	2.17556			CH507-9B2.9	1.62442			CTD-2311M21.2	-1.50265			PATL1	1.92295			OXTR	-2.29172
CNTN2	-1.6264			TMEM38A	2.17259			GNAZ	1.62375			HSPA14	-1.5028			MT-ND2	1.92287			ACVR2B-AS1	-2.29235
TMPO-AS1	-1.62649			METRNL	2.1705			FAM229A	1.62374			CEP55	-1.50355			PLEC	1.92285			ITPKA	-2.29235
CDC25A	-1.627			BAIAP3	2.16937			NEDD4	1.62374			BCL6B	-1.50363			LRRC41	1.92251			LRRC75A	-2.29235
NTF3	-1.63023			NPIPA3	2.16783			VPS13C	1.62374			SLC25A25-AS1	-1.50401			BIN2	1.92245			TRABD2B	-2.29235
SCLT1	-1.63333			RP11-320N7.2	2.16682			SRSF12	1.62343			CDC20	-1.50405			GRAMD1B	1.92143			ITGB7	-2.29357
C5orf66	-1.63382			SPATA20	2.16568			RNF182	1.62282			RP11-438J1.1	-1.50461			HUWE1	1.92104			HUNK	-2.30897
GYS2	-1.63642			PLCB2	2.16342			ABCA4	1.62218			ADGRL3	-1.50489			TYRO3	1.92102			RASL11B	-2.3117
SLC16A14	-1.63642			ASIC1	2.16311			PCLO	1.62156			PDK2	-1.50489			SETD1B	1.92065			PDK3	-2.32025
ECT2	-1.63677			DOCK8	2.16311			SPATA6	1.62093			CCDC173	-1.50528			HACE1	1.91932			SERTAD4-AS1	-2.32025
DMRT2	-1.63793			EBI3	2.16311			SESN3	1.62052			FIGNL2	-1.50634			DNAJC14	1.91908			NEIL3	-2.32901
NRP2	-1.63868			DNM1P47	2.16052			MOB1B	1.62024			OIP5	-1.50797			WDTC1	1.91716			TCF19	-2.33992
SPOCK1	-1.64029			PCDH12	2.16052			STARD7-AS1	1.61891			FAM111B	-1.50837			MGAT4A	1.91711			IGSF3	-2.34187
C2orf16	-1.64091			MASP2	2.15961			C9orf16	1.61854			TAF6	-1.51106			YEATS2	1.91681			RP11-138I17.1	-2.34187
FAM72B	-1.64148			EFEMP2	2.15914			KCTD15	1.61761			SAMHD1	-1.51367			COBL	1.91655			CATSPER2P1	-2.34873
SLC6A5	-1.64337			ERICH2	2.15914			BVES	1.61677			CENPA	-1.51425			FNIP1	1.91576			CLCA2	-2.35071
SMIM11B	-1.64431			ADAM8	2.15752			NCKAP5L	1.61672			GTSE1	-1.51503			ZBED1	1.91523			CAMK2A	-2.35335
KIF18A	-1.64581			LINC02193	2.15752			MAP3K10	1.61614			MAP2K6	-1.51537			PRKAR2A	1.91522			PHACTR3	-2.35502
NEIL3	-1.64967			SLC22A3	2.15752			IQCK	1.6152			BBX	-1.51599			EPB41L3	1.91493			RP11-274B21.1	-2.35707
MXRA5	-1.65345			CCDC113	2.15714			C5orf38	1.61517			RAC3	-1.51714			TMCC3	1.91449			TSPAN2	-2.35987
TPX2	-1.65389			RAB39B	2.15661			PCMTD2	1.61498			POLE2	-1.51886			ZNF704	1.91376			SPC24	-2.37043
ZNF98	-1.65481			RNF207	2.15379			ZDHHC21	1.61484			TGIF2	-1.51952			MBTD1	1.91324			RAD51AP1	-2.37266
KIF11	-1.66017			CLDN1	2.15351			APBA1	1.61456			SETBP1	-1.51963			GHR	1.91295			TTC29	-2.37476
PARM1	-1.66074			CLCNKA	2.15296			LDLRAD2	1.61456			WRAP53	-1.51977			COL4A2	1.91161			LYPD1	-2.37855
VWCE	-1.66183			RP11-333E1.1	2.15296			CPNE8	1.61439			RP11-464F9.1	-1.52021			HERC2P2	1.91159			CTD-2574D22.2	-2.38996
OLFM1	-1.6619			SPSB2	2.15072			MACROD1	1.61379			CD3EAP	-1.52086			WASL	1.91141			RP11-335O4.3	-2.39595
INPP5D	-1.66248			VGF	2.15037			HSD11B1L	1.6135			RP11-180O5.2	-1.52201			MIB1	1.91126			RP13-39P12.3	-2.39595
SKA3	-1.66269			CD27-AS1	2.15011			ZNF391	1.61141			CRIP1	-1.52251			CLASP1	1.91035			SRRM3	-2.39823
MCUB	-1.66617			RP11-218M22.1	2.14759			SOCS2-AS1	1.60994			ARSB	-1.52428			INPP4A	1.90996			GPRC5B	-2.40373
PDK4	-1.66783			RP11-324I22.4	2.14633			BMI1	1.6099			FRG1CP	-1.5243			TMOD3	1.90982			CENPI	-2.4089
MIR130B_1	-1.67099			RP5-865N13.2	2.14633			LACE1	1.60957			GPRIN1	-1.525			FYN	1.90981			ASF1B	-2.41258
DND1	-1.67123			SORCS2	2.14633			PDCD6IPP2	1.60919			WNT3	-1.52563			TMC5	1.90977			ARHGDIB	-2.41668
CORO7-PAM16	-1.67241			TMC8	2.14633			SMIM19	1.60907			KCND1	-1.52694			MED12	1.90964			SKA1	-2.42745
KCNMA1	-1.6729			FBN1	2.14488			SYNM	1.60854			EFNB1	-1.52711			MYADM	1.90959			SOCS1	-2.4298
ST6GALNAC3	-1.67314			KLHL22	2.14195			PIK3AP1	1.60802			PELI3	-1.5277			B4GALT5	1.90934			RP4-657D16.3	-2.43934
NCAPG	-1.67326			LMNTD2	2.14164			HES6	1.60794			GPR153	-1.5285			MAPK8IP3	1.90885			CH507-254M2.1	-2.44235
MYB	-1.67451			JDP2	2.13956			RBL2	1.60786			PSIP1	-1.52864			PTPN21	1.9087			RASL10B	-2.45782
SETBP1	-1.67725			DNASE1L1	2.1394			CLIP3	1.60754			ADA	-1.53123			TRIB1	1.90777			ALS2CR11	-2.45822
BUB1	-1.68082			HGSNAT	2.13861			TMEM106B	1.60616			SAPCD2	-1.53157			DENND5A	1.90669			CAMK2B	-2.45822
RAD51AP1	-1.68114			RP11-120D5.1	2.13843			PLCE1	1.60574			LRR1	-1.53191			USP28	1.90506			MCOLN3	-2.49954
AC010761.9	-1.68183			RP11-507K12.1	2.13548			SLAIN1	1.6047			GLB1L2	-1.53371			KDM5D	1.90393			ZMYND10	-2.49954
ASPM	-1.68212			AC125232.1	2.13541			IKBIP	1.60246			FBL	-1.53375			LNPEP	1.90384			BCAS1	-2.50291
RSPH10B2	-1.68285			NMNAT1	2.13156			C14orf39	1.60186			FAM189B	-1.53383			ACACB	1.90352			DKK2	-2.50337
H1F0	-1.68626			NOL3	2.12894			RP13-735L24.1	1.60126			C20orf27	-1.5361			ELK1	1.90278			LPAR4	-2.50774
DEPDC1B	-1.68939			ZNF425	2.12863			GLIS2	1.60034			LYAR	-1.53729			DUSP16	1.90155			STAP2	-2.52294
AP001062.7	-1.69085			HSD17B14	2.12789			ANKRD12	1.59993			RFX7	-1.53737			ERCC6	1.90066			AMT	-2.5239
IQGAP3	-1.69284			MT-ND4L	2.1265			ACTR10	1.5999			DYNLL1	-1.5386			USP8	1.90051			TMPO-AS1	-2.52426
H19	-1.69635			RP11-793H13.8	2.12626			PPFIA3	1.59984			LAMP3	-1.53917			EIF2AK4	1.89997			LINC00704	-2.53797
DDX12P	-1.69947			LTB4R	2.12515			CBARP	1.59948			RP13-794C1.1	-1.53949			SH3BP2	1.89994			SPATA6L	-2.53797
C1orf21	-1.70092			FOXB2	2.12452			BRSK1	1.59815			HNRNPD	-1.53991			GTF2IRD1	1.8999			PCDHB15	-2.53929
CDKN2C	-1.70202			LENG8-AS1	2.12452			LRFN3	1.598			NDE1	-1.54102			HECW2	1.89938			DYSF	-2.54599
KIF4A	-1.70223			PTPRH	2.12452			ZNF354B	1.59786			NAB2	-1.54104			BBX	1.89787			MCM2	-2.55041
PLCH1	-1.70239			RP11-158K1.3	2.12452			RNF141	1.59784			NEO1	-1.5426			ZBED4	1.8978			KIF20A	-2.55707
SMC4	-1.70387			RP11-728G15.1	2.12452			MPLKIP	1.59769			NINJ1	-1.54295			LRRC8A	1.89626			SLC16A9	-2.56195
NDC80	-1.70711			SRP54-AS1	2.12452			BSN	1.59755			PLD5	-1.54354			SNX27	1.89584			IL12A	-2.57457
FAM95C	-1.70946			FOSB	2.12256			TCEA2	1.59681			RASGRP2	-1.54384			ACACA	1.89564			TMEFF1	-2.58261
ERCC6L	-1.71507			CCDC92	2.12075			NUTM2D	1.59582			MYBL2	-1.54476			TUB	1.89491			DTL	-2.58557
CEP55	-1.71517			KRT16P3	2.12075			RP11-1070N10.6	1.59427			ARRB2	-1.54685			ZBTB21	1.89451			SPC25	-2.59634
AURKB	-1.71668			LINC01405	2.12032			CCDC169	1.59406			RP11-468E2.4	-1.54739			TCF7L2	1.89387			AC093495.4	-2.61136
CENPW	-1.71745			FAM201A	2.11905			CTD-2537I9.19	1.59397			C8orf37	-1.54807			ARL5B	1.8938			LINC01239	-2.62607
RP11-30L15.4	-1.71842			TMC4	2.11851			LNPK	1.59378			IKZF2	-1.54899			C12orf49	1.89327			CH507-338C24.1	-2.62992
RP11-98J23.2	-1.71842			CD53	2.11799			PLPP1	1.59319			PRKCE	-1.54904			TFRC	1.89297			TYMS	-2.64379
MYLK2	-1.71901			LINC00824	2.11746			FAM89B	1.59301			AGL	-1.5503			COL27A1	1.89123			PF4	-2.64379
C8orf4	-1.72021			SAMD12	2.1167			CCL26	1.59239			AMER1	-1.55111			KIAA1468	1.89109			RP3-382I10.7	-2.64487
WDR76	-1.72158			PLEKHA7	2.11271			TEX9	1.59217			MTSS1L	-1.55193			RP11-43F13.3	1.89073			CENPU	-2.64734
PLXNA4	-1.72476			GPAT3	2.10937			C3orf58	1.58925			AP001062.7	-1.55242			SELENOI	1.88949			SYNE2	-2.66422
TRIM59	-1.72494			SPECC1L-ADORA2A	2.10937			AC009403.2	1.58832			HNRNPH3	-1.55458			PKP2	1.88853			PKMYT1	-2.66989
DMRT1	-1.72529			MTMR11	2.10924			AFF3	1.58832			FOXP1	-1.55559			ITGB4	1.88841			KLHL41	-2.67066
ACAT2	-1.72562			SH3BP5-AS1	2.10887			CTB-131K11.1	1.58832			OSR2	-1.55704			ACBD3	1.88579			AC027601.1	-2.6853
RP11-54A9.1	-1.73186			RRAD	2.10848			LZTFL1	1.58812			RP11-611O2.5	-1.55799			SMAD5	1.88558			GLDN	-2.6857
SLC9A3	-1.73466			ZNF580	2.10842			MEX3B	1.58809			CAMK1	-1.55808			RNF38	1.8855			FNDC5	-2.69092
KIF15	-1.73861			TNFRSF25	2.10834			SH3KBP1	1.58748			ZNF283	-1.5592			ZCCHC11	1.88516			ST8SIA4	-2.70278
RP11-1391J7.1	-1.73996			ASGR1	2.10747			RP11-73M18.2	1.58736			RP11-321N4.5	-1.56011			SGPL1	1.8849			PDZK1	-2.70674
FBXO5	-1.74072			ZBTB7B	2.10671			BAG1	1.58683			GPR89A	-1.5609			NDST1	1.88484			MCM5	-2.71111
LRAT	-1.74178			RP11-386G11.10	2.10647			C12orf66	1.58608			ADGRL1	-1.56137			NSD1	1.88391			FILIP1	-2.71943
RP11-521B24.3	-1.74178			DGKQ	2.10643			DPY19L4	1.58527			ZNRF3	-1.56146			TMEM106B	1.88389			LZTS1	-2.7245
E2F7	-1.74635			EFCAB6	2.10396			PIGX	1.58514			HMGN3	-1.56334			MYH9	1.88258			NAALAD2	-2.72984
HIST2H4A	-1.75006			FAM35DP	2.10396			CBX4	1.5849			VOPP1	-1.56444			DSEL	1.88249			RGCC	-2.73498
TMEM132C	-1.75209			RP11-967K21.1	2.10396			PSME1	1.58456			MIF	-1.5646			LUZP1	1.88145			AC007750.5	-2.74745
ESPL1	-1.75215			KIAA0895L	2.098			SLC22A5	1.58452			NKX6-3	-1.56502			PARP8	1.88136			MTUS2	-2.78224
TENM2	-1.7536			C1QTNF6	2.09799			ERBIN	1.5824			CBX1	-1.5651			RP11-488L18.4	1.87866			RP11-849F2.7	-2.79815
ZNF214	-1.7536			LRRC75B	2.09571			NUDT4	1.58222			SPHK1	-1.56581			DDI2	1.87859			CTD-2370N5.3	-2.80335
ZNF704	-1.75395			FBXO41	2.09569			KDR	1.57952			ATP6V1B1	-1.56784			SLC40A1	1.8785			LINC00519	-2.80335
LIMD1-AS1	-1.75421			MAGED4B	2.09534			HINT3	1.57893			TPTE	-1.56791			ICE1	1.87807			SLC44A3	-2.80335
RP4-681N20.5	-1.75526			MADCAM1	2.09411			ZNF362	1.57879			PTCHD4	-1.56856			CIC	1.87733			COL21A1	-2.80665
CDK1	-1.75703			PLXNA2	2.09343			RSL24D1	1.57805			ZNF286A	-1.56864			FBXW11	1.87711			GDF1	-2.81034
POLH	-1.75768			ACSL6	2.09264			RP11-44M6.7	1.57707			ARID5A	-1.56872			LIN54	1.87608			SAPCD1	-2.81481
NRXN1	-1.76028			CTA-150C2.22	2.09264			SNX4	1.57566			SATB1	-1.56915			COL12A1	1.87565			MEOX1	-2.81914
STARD9	-1.76125			TCAF1P1	2.0907			SH3D21	1.57466			RP11-793H13.8	-1.57037			HGSNAT	1.8756			RXFP1	-2.82196
HMGB2	-1.76708			AARS	2.08974			CCDC71L	1.57461			TAGLN2	-1.57037			CDK13	1.8732			DGKB	-2.82742
SPC25	-1.7721			ABHD4	2.08933			THNSL1	1.57429			PLB1	-1.57114			COL4A5	1.87282			CENPM	-2.83059
RP11-80H18.3	-1.77426			NLRX1	2.08909			ACYP2	1.5741			ZNF576	-1.57328			ZSCAN29	1.87189			TMEM35A	-2.87976
FAM72D	-1.778			MAGIX	2.08884			HSCB	1.57294			ARG2	-1.57344			SSH3	1.87108			RAD54L	-2.88169
C4A	-1.78102			MARC2	2.08832			MPHOSPH10	1.57251			CROT	-1.57552			NOTCH2	1.87091			ZBED6CL	-2.92362
ASB16	-1.78177			LINC00599	2.08811			NRXN2	1.57234			RGS12	-1.57601			PRR12	1.87002			CLSPN	-2.93331
POU3F1	-1.7887			PRODH	2.0874			POU3F1	1.57221			TPRXL	-1.57661			SLC10A7	1.86944			ACBD7	-2.93604
RP11-392E22.9	-1.79527			TSPAN7	2.08591			PWWP2B	1.57221			SULF2	-1.57707			SDC1	1.86934			PROM2	-2.9525
DRAXIN	-1.80434			VSTM2B	2.08591			FAM86B1	1.57188			RP11-511P7.6	-1.57765			PRRC2A	1.86933			PTPRQ	-2.9525
DDX60	-1.80559			MINCR	2.0849			ANO8	1.57149			ZNF324B	-1.57771			PLS1	1.86893			GPR183	-2.9754
TTC28-AS1	-1.80658			RP11-359B12.2	2.08285			BASP1	1.57052			PHLDA3	-1.57784			EAF1	1.86887			RIBC1	-2.9754
CDCA3	-1.80972			AKAP3	2.08227			RP11-644F5.10	1.57043			FAM3C2	-1.57803			ATP7B	1.86769			RP11-1069G10.1	-2.9754
KIF20A	-1.81004			ZNF582-AS1	2.0814			UBXN4	1.57021			AHDC1	-1.57904			PARM1	1.86724			PLPPR4	-2.98
CHST1	-1.81006			ELOA-AS1	2.08128			PPP1R1A	1.56987			IFITM3	-1.57919			PPM1B	1.86698			PCLAF	-3.02284
CEP152	-1.81308			ZNF185	2.08042			SNRNP48	1.56977			LRRC3	-1.57946			ZNF595	1.86696			WDR76	-3.06302
EXO1	-1.81315			TMEM268	2.08027			ZBED3	1.56818			RTKN2	-1.5826			SYDE2	1.86641			AQP3	-3.06872
LRRC37A	-1.81704			TMEM247	2.07955			CHIC1	1.56764			TMLHE	-1.58317			VEZT	1.86624			CACNB4	-3.06872
FAM72C	-1.81918			RTN4RL2	2.07869			WDR25	1.56686			VNN2	-1.58357			GON4L	1.86582			E2F1	-3.08437
KLHL7-AS1	-1.82136			ADAMTS10	2.07811			PDGFA	1.56642			PRDM11	-1.58658			ZZZ3	1.86576			ROS1	-3.09288
AACSP1	-1.82281			MYL5	2.07705			PRKCG	1.56633			LINC00668	-1.58682			TJP2	1.86544			ZC3H12D	-3.09288
CENPF	-1.83012			ZXDA	2.07659			NKAP	1.56601			TMC7	-1.59043			PHF8	1.86516			CTD-2116N17.1	-3.10807
CTC-524C5.2	-1.83155			EPB41L4A-AS1	2.07603			UBE2W	1.56597			YBX2	-1.59186			JMY	1.86505			BRIP1	-3.11507
TOP2A	-1.83923			TPP1	2.07439			RAET1K	1.56563			CENPE	-1.59372			RAB11FIP5	1.86409			ABHD14A-ACY1	-3.11988
PBK	-1.84041			CRIPAK	2.07426			ING3	1.56527			NLRP7	-1.59375			PDXDC1	1.8634			SYTL5	-3.12113
SPC24	-1.8411			KNDC1	2.07268			RASEF	1.56372			CHEK2	-1.59399			UBE3B	1.86311			PRR19	-3.13268
RSC1A1	-1.8417			C2orf15	2.07164			ROBO3	1.56363			PRKX	-1.59466			N4BP2	1.86303			TLR2	-3.13268
RP11-192H23.6	-1.84315			RPS6KL1	2.07005			C4orf51	1.56352			GPD1L	-1.60041			PTPRK	1.86194			E2F8	-3.13558
LUM	-1.84441			ARHGEF2	2.06883			EIF4EBP1	1.56343			STEAP1	-1.60354			ZNF142	1.86064			ENPEP	-3.15989
DMBX1	-1.84454			PRLR	2.06879			LMBRD2	1.56339			NANOS1	-1.60425			ZNF117	1.86056			MAP3K14-AS1	-3.15989
KLHL13	-1.8463			AC138969.4	2.06707			CLDN11	1.56302			TYMSOS	-1.60715			CNOT1	1.8595			MTRNR2L8	-3.20141
AC159540.1	-1.85222			NPPA-AS1	2.0663			PRKACA	1.56273			RPP40	-1.60727			GNPTAB	1.85928			TRPC3	-3.22473
TNK2-AS1	-1.85268			COL5A3	2.06393			MINDY2	1.56233			AQP3	-1.60813			SPECC1L	1.85836			AC002398.13	-3.23865
DSCC1	-1.85796			SLC25A34	2.0636			TTC14	1.56024			ERF	-1.6091			SLC35E1	1.85818			AKAP5	-3.23865
SIAH3	-1.86091			CTC-455F18.1	2.06251			SH3BGRL2	1.56022			TSKU	-1.61141			ALMS1	1.8578			MYO7B	-3.23865
MAS1	-1.86196			AGPAT3	2.06186			IPCEF1	1.55979			TMEM45B	-1.61265			PIK3C2B	1.85627			NOD2	-3.23865
THTPA	-1.86196			PARD6A	2.06057			FRS3	1.55909			ADAM15	-1.61323			ATXN2L	1.85625			RP4-625H18.2	-3.23865
RGPD6	-1.86332			ATOH1	2.05974			LINC00189	1.55908			COL16A1	-1.61513			XRN2	1.85622			SUGT1P1	-3.23865
CYP4F29P	-1.86629			FAM157C	2.05974			TRPM7	1.55894			SNRNP25	-1.61563			CHRNB1	1.85579			HELLS	-3.2431
MFSD2A	-1.87101			LY6G5C	2.05974			CD99L2	1.55889			SMAD1	-1.61595			EIF3A	1.85578			AL513523.2	-3.25215
DLEU2	-1.87465			ST3GAL4-AS1	2.05974			BRD3	1.5586			IMPDH1	-1.61968			MGA	1.85368			ASB9	-3.26122
VCAN	-1.88642			SLC35E2	2.05885			NPHP3	1.55736			HEPHL1	-1.62061			JUNB	1.85322			PRSS35	-3.28174
ERVW-1	-1.8889			LINC01719	2.05742			IFT81	1.55661			FOXD2	-1.62088			EBLN3P	1.85277			RGPD5	-3.30129
CDCA2	-1.89187			LRRC56	2.05646			PPL	1.55627			HOXC6	-1.62141			WDR26	1.85261			TDO2	-3.30157
SOST	-1.89695			ZNF815P	2.05646			IQCG	1.55619			DBN1	-1.62158			SEPT11	1.8524			CDC6	-3.31018
RP11-6N17.4	-1.89705			TMEM229B	2.05631			FAM217B	1.556			RP3-382I10.7	-1.62158			TTC14	1.8518			E2F2	-3.31756
HJURP	-1.89778			OTOGL	2.05594			MRS2	1.55593			CTD-3138B18.4	-1.62239			OSBPL8	1.85102			RP11-34P13.8	-3.3341
ESR2	-1.90258			TMEM136	2.05548			C4orf36	1.5559			CCDC86	-1.62378			GOLGB1	1.851			AP001189.4	-3.34439
ST8SIA5	-1.90258			LDLRAD2	2.05478			RAI1	1.5559			ZNF155	-1.624			AREL1	1.84995			CDCA7	-3.38753
YEATS2-AS1	-1.90434			ANO8	2.05171			GATS	1.55425			TUBA1B	-1.62471			RBM47	1.84989			AC069368.3	-3.42142
C11orf71	-1.90523			GOLGA2P5	2.05164			MPC2	1.55409			KATNB1	-1.62495			CDK17	1.84941			ADRA1D	-3.46679
CCNA2	-1.91145			ABR	2.05158			TMEM9B	1.55176			PIF1	-1.62515			SEMA5A	1.84928			EXTL1	-3.46679
SMAD9	-1.91677			SLC1A5	2.04952			ACBD4	1.55159			BAHCC1	-1.62603			FAM91A1	1.84832			LINC00517	-3.46679
ABCG1	-1.92161			TMEM44-AS1	2.04875			HIF3A	1.55159			C6orf141	-1.62792			OGT	1.8482			AP001432.14	-3.4679
MTRNR2L12	-1.92686			SQSTM1	2.04682			ALG10B	1.5512			H2AFX	-1.62904			SP1	1.84775			NKILA	-3.4679
NUSAP1	-1.92849			GNRHR2	2.04608			CDK5R1	1.55073			DUSP1	-1.63078			KIF13A	1.8476			SPDYE18	-3.4679
ESCO2	-1.93122			LPAL2	2.04608			IRS2	1.55022			SDHAP2	-1.63153			SLC39A10	1.84661			ZNF492	-3.4679
RP1-27O5.3	-1.93525			LY6G5B	2.04457			STN1	1.54936			SRM	-1.63304			GNE	1.84648			CARNS1	-3.52888
PRIMA1	-1.93777			MIAT	2.04436			ASAH2B	1.54906			RP11-449H3.3	-1.63555			ARFGEF1	1.84609			PLS1	-3.52888
AURKC	-1.93863			GRIK5	2.04271			SOX21	1.54856			DUSP27	-1.63564			FRMD8	1.84537			TSPAN33	-3.52888
SELENOP	-1.93863			TMEM125	2.04271			LGALS9	1.54815			AURKA	-1.63578			ANKFY1	1.84529			NXPH3	-3.53552
RP11-212P7.3	-1.94041			SLIT1	2.04238			SAP30L	1.54814			CHRNA5	-1.6368			EFCAB14	1.84518			NPR3	-3.53913
RP11-727A23.5	-1.94207			IGDCC4	2.04172			SNX10	1.54794			ABCC4	-1.63853			CCDC88C	1.84517			ESCO2	-3.61939
IRX5	-1.94632			SNCG	2.04138			LAMP5	1.54761			PBX3	-1.63906			EXD2	1.84465			HOXC5	-3.62174
MKI67	-1.94851			SEL1L3	2.04036			SHMT2	1.54721			STMN1	-1.64034			NCKAP1	1.84298			MIR497HG	-3.63912
RP11-745O10.4	-1.95248			ACCS	2.04024			CCDC181	1.54597			PSRC1	-1.64122			NCOA6	1.84254			ARAP1-AS2	-3.67052
CCNB3	-1.95677			FGFRL1	2.03902			FA2H	1.54597			SLC6A12	-1.64129			XPO4	1.84194			BCHE	-3.67052
AC093627.10	-1.96174			GRIP2	2.03836			ARFIP1	1.54577			NLGN2	-1.64754			ATP2A2	1.84087			PRTG	-3.67052
RAB30-AS1	-1.96316			MTHFD2	2.03811			EEA1	1.54573			NARF	-1.64795			GATAD2A	1.84032			RP11-736K20.6	-3.67052
LRRC32	-1.96836			ZNF653	2.03704			LIN7C	1.5457			ARID5B	-1.64804			NEK9	1.84016			RP11-795F19.5	-3.67052
RP11-10O17.1	-1.99986			UHRF1BP1	2.03601			FCGRT	1.54545			UHRF1	-1.64838			NDST2	1.83976			TMEM26-AS1	-3.67052
ANKRD20A21P	-2.00042			CHMP4C	2.03543			MRPL34	1.54511			GATSL2	-1.64857			CHML	1.83869			MCM10	-3.68467
EDNRA	-2.00042			VEPH1	2.03088			SHTN1	1.54482			PDLIM7	-1.64879			FASN	1.83864			ZFHX4-AS1	-3.69714
TCEAL1	-2.00172			CCDC180	2.02964			ZNF680	1.54471			LARGE2	-1.65026			CCNT1	1.83828			EPB41L4B	-3.71337
RP11-613M10.8	-2.00207			WHAMMP2	2.0291			CYP27B1	1.54395			NME1-NME2	-1.65131			SMARCA2	1.83766			USP32P2	-3.81178
SIX2	-2.00207			TPT1-AS1	2.02844			DDIT4L	1.54369			RFLNA	-1.65316			STK10	1.83702			CNIH2	-3.84631
STARD5	-2.00207			CTD-2142D14.1	2.02732			C14orf79	1.54167			CCDC88A	-1.65402			ZNF148	1.8363			PTGER4	-3.87866
TVP23C	-2.00238			TMEM27	2.02681			BCL10	1.54155			DBNDD1	-1.65487			BMP2K	1.83586			ITGB2-AS1	-3.89787
GCNA	-2.00459			ZADH2	2.02672			RP11-1134I14.2	1.5415			MEX3A	-1.6554			ROCK2	1.83465			MYOZ1	-3.92639
CTD-2192J16.20	-2.00642			TWIST1	2.02608			FZD10	1.5408			PCDHA5	-1.65684			SDE2	1.83446			RRM2	-3.93872
FSBP	-2.01627			SLC30A8	2.02542			RASA4	1.53938			ATP11B	-1.66054			TP53BP2	1.83435			CTD-2207P18.2	-3.97318
DSC3	-2.02149			CTC-435M10.3	2.02447			KTN1-AS1	1.53864			NRN1L	-1.66074			SIK3	1.83412			RP11-100G15.7	-3.97318
IMPDH1P10	-2.02302			PLEKHH1	2.02329			TMTC3	1.53826			CHPT1	-1.66229			ZNF800	1.83388			RP11-264B17.4	-3.97318
ZNF165	-2.02836			HOOK2	2.0224			AC005562.1	1.53806			ZSCAN12P1	-1.66343			WIPF2	1.83305			DMC1	-4.02369
PCLAF	-2.032			INPP5J	2.02196			AC004980.7	1.53802			NDRG1	-1.67048			FAM168A	1.83281			ZNF367	-4.03243
ABCA1	-2.03737			PLCE1	2.02177			TMA7	1.53771			OLFML1	-1.67445			ZNF106	1.83125			CDC45	-4.03742
CDH5	-2.04093			ARPC4-TTLL3	2.02167			WNT5A	1.53687			ARHGAP39	-1.67606			WDR37	1.83092			RP11-29G8.3	-4.26685
MTMR8	-2.04499			ABHD14B	2.02148			SLC9A3R2	1.53682			PXYLP1	-1.67728			CCNT2	1.83083			MOB3B	-4.27584
E2F2	-2.04785			CCT6B	2.02107			UGGT2	1.53641			TMEM160	-1.67823			GLCCI1	1.83067			RP11-1151B14.4	-4.28177
AP001372.2	-2.05206			MAN2B2	2.02106			TPM4	1.53606			SPC25	-1.67995			JARID2	1.83018			LA16c-306E5.2	-4.306
FAM95B1	-2.05211			SLC7A5	2.02052			ARHGAP27	1.53553			CDR2L	-1.68036			CHD1	1.83007			NFE2	-4.34174
RP13-726E6.2	-2.05458			TMBIM1	2.02047			GPR162	1.53529			AURKB	-1.68048			SVIL	1.82988			CORO1A	-4.38488
AF230666.2	-2.06319			EGFL8	2.02024			ZNF554	1.53529			SFXN5	-1.68154			PTER	1.82936			CTB-96E2.3	-4.3956
RP3-337H4.8	-2.06319			PRKG2	2.02			TCEAL1	1.53432			CDKN3	-1.68185			KIAA1958	1.82851			KLHL13	-4.3956
TNFAIP8L3	-2.06319			MC1R	2.01905			RWDD3	1.53384			WNT10A	-1.68306			SRRM1	1.82843			ARHGEF7-AS2	-4.50931
FAM153B	-2.06682			GTF2IP13	2.01676			bP-2189O9.2	1.53371			TCF3	-1.68367			LTN1	1.82633			GNA15	-4.50931
GPRASP1	-2.06909			CSMD1	2.01064			STK38L	1.53353			ANXA6	-1.68434			LRP6	1.82558			LINC01134	-4.50931
RSPH10B	-2.06915			DGAT2	2.01039			DNAJB14	1.53295			SPN	-1.685			ATR	1.82547			NOSTRIN	-4.50931
FOXC1	-2.07388			ENDOV	2.01012			SCUBE2	1.53277			EPS8L2	-1.68848			MBD6	1.8252			RP11-770E5.1	-4.50931
LINC00624	-2.08062			PARP10	2.00953			CCDC113	1.53236			FAM171A2	-1.69116			CHSY1	1.82518			CLCNKA	-4.5785
RP11-20D14.6	-2.0813			MAN2A2	2.0088			WIPF3	1.53235			RP11-66N24.3	-1.69303			USP24	1.82471			FLJ37505	-4.5785
RP13-794C1.1	-2.10083			DGKA	2.00765			PINX1	1.53192			BCL3	-1.69563			CD46	1.82454			EXO1	-4.77579
CTD-2192J16.17	-2.10218			GPER1	2.00737			RWDD1	1.53183			ANPEP	-1.69655			MTSS1L	1.82436			C11orf52	-4.79366
TWIST2	-2.11863			IRF9	2.006			SNX16	1.53099			ESPL1	-1.69718			VHL	1.82408			DRP2	-4.82033
GPR4	-2.13322			SLC25A48	2.00522			SBK1	1.53004			RGPD5	-1.69746			MARK2	1.82357			CFAP221	-4.84337
RP11-949J7.8	-2.13781			TMPPE	2.00334			GSTA4	1.52902			DPF1	-1.69908			USP38	1.82337			TYMSOS	-4.88116
ADAMTS19-AS1	-2.14206			KCP	2.00305			GATA5	1.52855			TMOD1	-1.69908			SH3PXD2A	1.82209			GINS2	-4.93281
CNTFR	-2.15225			PPP1R15A	2.00055			SCRN3	1.52721			STAG3	-1.70052			NCKAP5L	1.82198			ANKRD7	-4.95457
GALNT18	-2.16739			HS1BP3	1.99835			FKBP9	1.52697			RP11-1319K7.1	-1.70504			TGOLN2	1.82166			CEBPB-AS1	-4.95457
GLIPR1	-2.17727			DNAJC6	1.99815			AC092171.4	1.52651			S100A4	-1.70521			KDM4A	1.82163			DEC1	-4.95457
RBFADN	-2.18775			MAOA	1.99795			YPEL5	1.5263			HSPA4L	-1.71233			ZBTB4	1.82135			NBEAP1	-4.95457
ULK4P2	-2.19215			TSNAXIP1	1.99646			BBIP1	1.52606			PEG3	-1.71776			ST8SIA4	1.82101			SNCA	-4.95457
RRM2	-2.19476			DSCAML1	1.99642			STX16-NPEPL1	1.52585			PKD1P1	-1.72148			SREBF2	1.82081			RNASEK-C17orf49	-4.99937
SLC16A7	-2.19491			PPT2-EGFL8	1.99495			CLIP1	1.52578			ID1	-1.72309			PLXNA3	1.82075			MCHR1	-5.00482
PPP1R14C	-2.20166			ADAMTSL3	1.99467			RAD17	1.5254			TNNT3	-1.72309			MYH10	1.81854			MYBL2	-5.062
NPIPA3	-2.20198			OAZ3	1.99467			FBRS	1.52501			CYP2F1	-1.72328			HSPG2	1.81747			NRGN	-5.18382
MUC19	-2.22127			PANX2	1.99297			RP11-2C24.9	1.52477			MSX1	-1.72345			PPP2R3A	1.8168			ACTR3C	-5.18932
HAS3	-2.22137			FMO5	1.99156			KLF3	1.52417			TTC26	-1.72394			AGO2	1.81633			RIBC2	-5.30186
PCDH11Y	-2.22877			NTRK3	1.99081			BROX	1.52355			RORA	-1.72408			SCARA3	1.81471			DAZL	-5.39982
RP11-459O16.8	-2.22877			LAMB3	1.99071			PRKG1	1.52317			ZIM2	-1.7242			CD274	1.81389			DES	-5.39982
MYRFL	-2.24723			RUNX1	1.98865			SLC30A9	1.52302			PRRT3	-1.72473			ROBO1	1.81377			RP11-94C24.8	-5.39982
PNLDC1	-2.26602			SEC14L5	1.98796			CD27-AS1	1.5228			DMC1	-1.72486			NID1	1.81354			SOX8	-5.39982
APLNR	-2.26842			LHX4	1.98744			NLRP1	1.52273			SAP30	-1.7255			SECISBP2L	1.81298			ORC1	-5.43014
DEPDC1-AS1	-2.26842			CUL9	1.98662			PMS2P6_1	1.52256			WASF1	-1.72564			USP42	1.81284			AC011330.5	-5.48649
LINC02001	-2.26921			RP11-644F5.10	1.98644			RBBP8	1.52205			CDCA3	-1.72582			ZC3H4	1.81217			DLG5-AS1	-5.78915
HIST1H2BJ	-2.27876			KANSL1-AS1	1.98609			RPS7	1.52192			GALNT6	-1.7269			PYCR1	1.81088			FRMPD3	-5.84508
FAM111B	-2.28141			RP11-148K1.12	1.98609			CCPG1	1.52174			CMTM7	-1.73408			CLCN5	1.81058			ELOVL2	-6.11178
RP4-781K5.2	-2.2828			ZNF571-AS1	1.98609			CDADC1	1.52149			SLC16A10	-1.73506			ZDHHC5	1.81057			LRRD1	-6.29034
PSMD6-AS2	-2.29411			ATP6V1G2	1.98568			PKP2	1.52059			ATF5	-1.73513			GNS	1.80988			SLC38A11	-6.29034
RP11-429J17.2	-2.29411			RIN1	1.98442			MAP9	1.52034			MMP23B	-1.74221			NDOR1	1.80935			FAM57B	-6.73559
PABPC1L2B	-2.29485			CYP2U1	1.98352			MEIS3	1.51996			SGK494	-1.74453			KIAA2026	1.80916			FIGNL2	-6.73559
RP11-144G6.12	-2.30178			TEP1	1.98333			MINDY3	1.51936			NXPH4	-1.74648			ATN1	1.80906			RNFT2	-7.18085
GAL3ST4	-2.32979			PMS2P4	1.98297			CLIC4	1.51921			OXTR	-1.7511			ERCC6L2	1.80906			KDM4A-AS1	-7.30245
DLK1	-2.33154			RP13-942N8.1	1.98297			GNAO1	1.5192			IGDCC3	-1.75347			CAP2	1.80881			APITD1-CORT	-7.59431
E2F8	-2.34576			ZNF76	1.9828			LIME1	1.51849			AMH	-1.75514			SLC7A2	1.80756			RP11-613M10.8	-7.6261
TOX	-2.3497			RP1-101K10.6	1.98122			BAIAP2L2	1.51848			SACS	-1.75728			ANK3	1.80656			TMEM56-RWDD3	-7.6261
SPDYE6	-2.35056			C3orf18	1.9806			ELK1	1.51814			LDHA	-1.75742			G3BP2	1.80632			ANKRD20A2	-7.68448
SYTL4	-2.35169			ACSS2	1.98012			REEP6	1.5178			TNFSF10	-1.75806			ATF7IP	1.80573			CTD-3214H19.4	-7.68448
PTGES3L	-2.35536			GARNL3	1.97967			TRIM4	1.51772			ANK1	-1.75981			ANKEF1	1.80541			DIO3OS	-7.68448
RP11-3P17.5	-2.35637			POLN	1.97967			SLC6A3	1.51676			RP11-108M9.3	-1.76015			TLE4	1.80528			TSHR	-7.68448
AC116366.7	-2.35706			INAFM1	1.97899			CEP120	1.51643			RP11-585P4.5	-1.76125			CASP4	1.80516			CXorf57	-7.90778
FKBP5	-2.35773			NMRK1	1.97837			TPT1-AS1	1.51555			RHOBTB3	-1.76325			SEL1L	1.80499			CCNE2	-7.92091
AC010524.2	-2.36448			PSAT1	1.97682			ZBTB10	1.51439			C8orf58	-1.76803			EIF4G1	1.80337			LRRTM2	-8.51661
CCNT2-AS1	-2.38181			CD70	1.97673			HFM1	1.51334			PNPLA2	-1.77008			AKT3	1.80191			LINC01635	-8.52639
CCNE2	-2.39971			PDGFRL	1.9761			INVS	1.51291			ZMAT5	-1.77046			MOAP1	1.80153			RP11-726G1.1	-9.3683
EIF3CL	-2.40284			AC005154.6	1.97583			TMEM51	1.51238			PARD3B	-1.77182			HMG20A	1.80015			SYT12	-9.3683
NPNT	-2.42469			VSIG1	1.97559			TMEM35B	1.51209			VKORC1	-1.77455			GTF2I	1.79986			ZNF887P	-9.3683
AL136419.6	-2.42647			RAB37	1.97537			MEAF6	1.51205			NOL4L	-1.77502			NEBL	1.79984			RP11-15K19.2	-9.80164
RP11-849F2.7	-2.42647			SREBF1	1.97488			BIVM	1.51205			CAPN12	-1.77564			SOWAHC	1.7998			bP-21264C1.1	-10.2102
AC226119.5	-2.43551			MYRIP	1.9745			CCDC39	1.51175			PLK1	-1.77576			DYNC1H1	1.79978			KCNC1	-10.2102
LINC01529	-2.43688			LCAT	1.9725			FAM214B	1.51175			PMF1-BGLAP	-1.77884			ZHX3	1.79919			COLCA1	-11.0521
SYNJ2BP-COX16	-2.44159			GDF1	1.97224			CFAP97	1.51172			CDH3	-1.78498			USP9X	1.79736			RP5-864K19.6	-11.0521
LINC01694	-2.44897			MAFG	1.97081			ATCAY	1.51167			C7orf33	-1.78897			ATM	1.79712			FKBP1C	-11.894
NR1I3	-2.44897			RP1-78O14.1	1.97041			KIAA1143	1.51097			TSPAN4	-1.79035			ZBTB40	1.79633			GJD3	-12.0787
ZNF546	-2.45833			TNNC1	1.97041			ISY1-RAB43	1.51095			TROAP	-1.7933			GPATCH2L	1.7963			FAM222A	-13.5778
MGC16275	-2.4881			CDH23	1.9697			FAM69A	1.51089			MEX3B	-1.79412			TTC3	1.79613			NKD1	-14.4197
POU2F3	-2.4881			IGFBP5	1.96858			ZNF582-AS1	1.51083			IFNLR1	-1.80389			MNT	1.79483			RP1-170O19.22	-14.4197
RP11-727A23.4	-2.4881			ERCC5	1.96767			TMEM41B	1.51076			SFN	-1.8071			LRRFIP1	1.79463			ANXA8	-16.9455
SOX11	-2.4881			ACAD10	1.96716			SOCS3	1.51056			DNAJB5	-1.80717			SMARCAD1	1.79449			ZNF709	-17.4217
STXBP5L	-2.4881			ACSF2	1.96566			SASS6	1.51026			LOXL2	-1.82922			UBXN7	1.79424			RP11-386G11.10	-19.1602
RP11-717F1.2	-2.49454			ENOSF1	1.96522			NANOS1	1.51002			IVD	-1.8303			RPTOR	1.79396			XXbac-BPG246D15.9	-25.3645
ADGRG2	-2.49545			AC005329.7	1.96357			PPARA	1.51002			TYW1B	-1.83094			INTS3	1.79378			FAM111B	-28.6199
CDH10	-2.49545			ANO9	1.96357			RFLNB	1.50999			PTTG1	-1.8379			DCBLD1	1.79354			SPECC1L-ADORA2A	-317.201
CSMD2	-2.50139			RP11-360K13.1	1.96357			C18orf32	1.50972			NRGN	-1.83879			OCRL	1.79239			TNFRSF6B	-386.614
ANKRD20A7P	-2.54558			ISG20	1.96356			PDE6D	1.50958			AC005329.7	-1.8503			RALGDS	1.79192			RP11-566K11.4	-394.327
NPTX1	-2.54558			TRAF1	1.96356			PPM1H	1.50924			MNX1	-1.8506			MARCH8	1.79166			RP11-514P8.6	-548.58
AC002398.11	-2.55546			NIPAL2	1.96355			RPL24	1.50869			RP13-650J16.1	-1.85067			USP6NL	1.79118			SOGA3_2	-679.694
RP11-1035H13.3	-2.55546			ANKDD1A	1.96355			SLCO5A1	1.50818			METTL7A	-1.8572			CLCN3	1.79111			MINOS1-NBL1	-756.821
SLC18A2	-2.56867			PLEKHG4	1.96254			TCEA1	1.50816			POC1B-GALNT4	-1.85724			DDHD1	1.79024			RP5-1042K10.14	-864.797
CEP170P1	-2.5917			VPS9D1	1.96119			RPL35	1.50769			TP63	-1.85844			HTT	1.7902
RP11-152F13.8	-2.61172			TMEM179	1.96041			PSENEN	1.50754			SBK1	-1.86445			IER3	1.79013
CSPG4P5	-2.62953			RP11-504P24.3	1.95979			HOOK3	1.50658			EPN3	-1.87066			PTPN1	1.78996
AGAP14	-2.65565			HLA-B	1.95808			GOLGA4	1.50651			B9D2	-1.87182			KLHL24	1.78794
RGAG1	-2.65565			FAM219B	1.95734			CBX7	1.50623			P2RX5-TAX1BP3	-1.87182			USP36	1.78734
RP11-156P1.2	-2.65886			C2orf81_1	1.95732			ABCB10	1.5062			PDXP	-1.8723			NT5C2	1.7871
PYURF	-2.65951			RP11-98I9.4	1.95732			VEGFA	1.50615			LINC01006	-1.87254			ATAD2B	1.78685
RP11-386G11.10	-2.65969			TP53TG3D	1.95732			RP11-573D15.8	1.50605			ST20-MTHFS	-1.87254			CSNK1G1	1.7864
RP11-334E6.12	-2.67105			HMGCL	1.95728			FEZ2	1.5058			NSFP1	-1.87657			LATS1	1.78639
FLJ37035	-2.69643			PFKFB2	1.9555			NAP1L3	1.5057			TCF7L1	-1.87708			TRIM71	1.78518
RP11-967K21.1	-2.69643			RP11-1134I14.2	1.95543			BUD31	1.50537			SLC15A2	-1.8797			DYSF	1.78516
SLC11A1	-2.69643			GPNMB	1.95451			PPP1R3D	1.50501			RP11-923I11.6	-1.89063			DSE	1.78501
TNNT3	-2.71574			RAD51-AS1	1.95451			NEFL	1.50448			DNAH6	-1.89456			GPC4	1.7849
NEDD8-MDP1	-2.72714			CYP2D6	1.95425			WASH7P	1.5043			RP11-229P13.23	-1.89959			GSE1	1.78313
RP13-395E19.3	-2.76572			MAPT	1.9528			PARP16	1.50424			FAM151A	-1.90067			ZFAND3	1.78311
SPDYE1	-2.76572			TTLL6	1.95259			ZNF316	1.50319			EIF5AL1	-1.90385			PBRM1	1.78286
LINC00707	-2.80079			GFPT1	1.95191			DNAJB9	1.50281			CDK5R2	-1.90726			STK4	1.78222
RP11-178C3.2	-2.80079			CYP1B1-AS1	1.95154			QRICH2	1.50256			SYCP2	-1.90726			CARMIL1	1.7812
RP11-304L19.13	-2.80882			NHSL1	1.95023			GRAMD1C	1.50234			MARCKSL1	-1.90779			COG5	1.78112
IRX3	-2.81056			AMZ1	1.9493			AK3	1.50229			C15orf62	-1.91209			PDP2	1.78104
CYBB	-2.83741			IL15RA	1.9493			CES2	1.50218			RP11-497H16.5	-1.91209			PRKCH	1.78025
KIAA1107	-2.84224			ZNF396	1.9493			PTP4A3	1.50215			LCN12	-1.91744			KLF8	1.77933
RSPO3	-2.85896			AHSA2	1.94849			NSMCE3	1.50177			LOXL3	-1.91764			ZNF43	1.77927
SFTA2	-2.85896			STAG3L5P	1.94695			SYF2	1.50143			TSPAN33	-1.92296			MED13L	1.77903
PTPRZ1	-2.96508			PPL	1.94692			NKX1-2	1.50135			MYOD1	-1.92424			NPC1	1.7779
TMEM246	-2.96508			LTBP3	1.94667			GRAMD4	1.50119			AL513523.2	-1.9262			TPCN1	1.77508
UNC45B	-2.96508			DFNB59	1.94645			ZNF516	1.50103			MPO	-1.92761			AIM1L	1.77472
SHISA2	-2.97282			MAPK8IP3	1.94643			VASP	1.49988			SMTN	-1.92776			GLIS2	1.77418
SLCO1B1	-2.97282			RAB4B-EGLN2	1.94624			TRIOBP	1.49984			PCDHA3	-1.93068			CSRNP2	1.77384
ZEB1-AS1	-2.97282			SDHAP3	1.94555			MAP1LC3A	1.49899			CXorf65	-1.93519			PLAGL2	1.77361
GGT3P	-2.97838			BACE1	1.94546			ARMCX6	1.49892			ZNF214	-1.93734			RNF41	1.77313
SLC24A3	-2.97838			WARS	1.94511			SSX2IP	1.49872			MAP3K6	-1.94461			SLC12A2	1.77183
CALCB	-2.98585			CES3	1.94511			GPR153	1.49831			FOXO4	-1.94853			LARP1	1.77181
RP5-1021I20.4	-3.00097			RNF215	1.94491			NDUFB5	1.49799			SOBP	-1.9563			HIP1	1.76998
LINC00479	-3.07048			MRVI1	1.94449			OCEL1	1.49769			SENP3-EIF4A1	-1.96032			PCMTD2	1.76975
RPL36A-HNRNPH2	-3.08768			C14orf159	1.94444			TCEAL8	1.49739			SRGAP2D	-1.96215			CASC4	1.76966
ANKRD61	-3.11936			EPOR	1.9435			CRIPT	1.49736			BCL6	-1.97019			JAK1	1.76948
CD8B	-3.16109			BAALC	1.94267			FAM45A	1.49695			RP5-1021I20.4	-1.98013			TCF20	1.7685
CTD-2008L17.2	-3.16109			RASSF4	1.94255			TCAF1	1.49626			STON1	-1.98301			MAN2A2	1.76836
RP11-848P1.5	-3.16109			HPS1	1.9419			SEZ6L2	1.49623			MTUS2	-1.98672			NPAT	1.76835
RP11-561C5.4	-3.18425			HYPK	1.9417			RILPL2	1.49596			APLP1	-1.98874			STK36	1.76821
AADACL3	-3.19714			MAPK11	1.94153			NYNRIN	1.49514			C17orf107	-1.98874			NPHP3	1.76808
GAS6-AS1	-3.19714			KANK3	1.94135			MT-CO2	-1.49518			STMN3	-1.98874			CLEC1A	1.76752
ZP4	-3.19714			NAPRT	1.94064			CCNB1	-1.49529			YEATS2-AS1	-1.98874			SCAF11	1.7673
ADNP-AS1	-3.20599			MEGF6	1.93992			MZF1	-1.49531			HMCN1	-1.99549			LENG8	1.76633
T	-3.28607			ADAMTS19	1.93884			DCAF1	-1.4955			ZBTB7C	-2.00277			TNRC6A	1.76587
LRRTM4	-3.30081			NBPF1	1.93878			CTSZ	-1.49566			AL928654.7	-2.00613			OXSR1	1.76514
C2orf50	-3.35344			CTNNA3	1.93862			ITPK1	-1.4958			TMEM158	-2.00613			WIPI1	1.76446
EIF4EBP3	-3.3571			CYP2C8	1.93862			DCTD	-1.49589			RP11-597D13.9	-2.00833			ZFYVE26	1.76427
SLC37A2	-3.3571			PCDHGA5	1.93862			CLPB	-1.496			CACFD1	-2.01904			KDM2A	1.7637
HSD3B1	-3.44069			SLFNL1	1.93862			WDR6	-1.49605			RP5-1042K10.14	-2.02827			RBFOX2	1.76362
BTLA	-3.45308			SCAND2P	1.93839			EIF2B5	-1.4961			PGM2L1	-2.03141			PICALM	1.76336
CTD-2135J3.4	-3.47706			MROH1	1.9374			COPS4	-1.49624			IL27RA	-2.03287			POLR2A	1.76237
BMS1P4_1	-3.48488			PRR22	1.93683			CGNL1	-1.49729			SLC4A11	-2.03779			SIX5	1.76231
WNT3	-3.54228			LZTR1	1.93628			PIGO	-1.49746			NECTIN1	-2.03883			SAMD4A	1.762
C5orf46	-3.55311			LDHD	1.93478			SMTN	-1.49763			MSTO2P	-2.04591			FAM120A	1.76145
RP11-204M4.4	-3.55311			DOCK5	1.9341			NSMCE1	-1.49778			RNF125	-2.05484			CASK	1.76123
CACTIN-AS1	-3.57225			NAB2	1.93394			THOC5	-1.49905			COL17A1	-2.05501			CAP1	1.76012
AC138035.1	-3.62881			WNT5B	1.93247			TIMM10	-1.49925			TNNT2	-2.05501			FOSL2	1.75988
HIST1H3G	-3.78205			MSH5-SAPCD1	1.93179			CDC37	-1.49934			HAPLN1	-2.05849			LLGL1	1.75983
DTX2P1	-3.80314			FBXL16	1.93145			RPL27	-1.49935			MYL4	-2.06074			SDK1	1.75963
RP11-15K19.2	-3.80912			CDYL2	1.93108			SRSF9	-1.49945			GLRA4	-2.06323			NSD3	1.7596
RP11-618G20.1	-3.86389			PDPK2P	1.9297			THBS2	-1.50101			CSRP2	-2.07488			TEX2	1.75909
AC093627.8	-3.89936			OR52A1	1.92969			PLP1	-1.50105			RP11-365N19.2	-2.07552			PLXND1	1.75907
LINC00106	-3.89936			SCHIP1	1.92969			E2F1	-1.50105			SLC9A3R2	-2.07951			APBB2	1.75863
ZNF346-IT1	-3.89936			OSBPL5	1.92953			JAGN1	-1.50123			NPNT	-2.09207			PLEKHA1	1.75806
DACH2	-3.94514			STX1B	1.92825			THBS1	-1.50139			RP11-204M4.3	-2.0923			FUBP3	1.75803
ELAVL3	-4.06523			EIF4EBP1	1.92799			ELAC2	-1.50141			SELENOM	-2.10093			SSH2	1.75718
ANKRD20A4	-4.14115			MAP1B	1.9276			PRH1-PRR4	-1.50256			LYPD2	-2.10605			IPO7	1.75464
VAT1L	-4.14115			RP11-603B24.1	1.92753			MAT2A	-1.50283			SHISA9	-2.10809			TINAGL1	1.75447
UNC5C	-4.41491			FNDC4	1.92699			SORL1	-1.50285			TRIM6-TRIM34	-2.11117			STX16	1.75405
RP11-230B22.1	-4.54244			LMF1	1.9265			SCARA3	-1.50345			ENHO	-2.11467			ATP6V1G2-DDX39B	1.75353
RP4-635E18.7	-4.72918			CXCR4	1.9261			PSMC5	-1.50357			MT2A	-2.118			MFN1	1.75348
RP11-229P13.23	-4.74453			COMMD3-BMI1	1.92589			LDLR	-1.50395			FAM216A	-2.11851			ZNF100	1.75322
ACRV1	-4.79013			YIPF2	1.92524			MAMDC4	-1.50456			ANKRD65	-2.12466			LDLRAD3	1.75312
MBNL1-AS1	-4.79013			ASMTL-AS1	1.92422			RP11-49K24.6	-1.50477			GCHFR	-2.12809			NEAT1	1.75306
NGF	-4.79013			NUDT13	1.92413			CXCR4	-1.50501			IFITM1	-2.12809			AGO1	1.75287
TAT	-4.79013			PMM1	1.9239			CDC20	-1.50504			KRT24	-2.12834			PRDM10	1.75247
TMIGD2	-4.79013			FAM227A	1.92259			HAUS7	-1.50536			PBX1	-2.13062			MYO5B	1.75193
Z83851.4	-4.79013			SLC16A13	1.92177			NOSIP	-1.50553			PEG10	-2.14119			SNX19	1.7514
CTB-5E10.3	-4.86398			WDR81	1.92149			CD81	-1.50592			LIF	-2.14163			SUCO	1.75123
RP11-521B24.5	-5.14557			DNAH9	1.92127			EDC4	-1.50638			CASP14	-2.14627			MADD	1.75034
MEF2C-AS1	-5.18553			ZNF688	1.91908			TUBA1C	-1.5065			ZFP91-CNTF	-2.14827			CLINT1	1.74865
CXCR6	-5.26314			KCNN1	1.9175			WDR13	-1.50699			RAB40B	-2.15858			CTC1	1.74854
REG1A	-5.26314			RAD51D	1.91724			NDUFA13	-1.50704			FAM72C	-2.16274			AXIN1	1.74784
SERPINA10	-5.26314			XDH	1.916			ZNF589	-1.50746			CH507-254M2.3	-2.17174			MED14	1.74774
PIK3AP1	-5.50707			ARHGEF17	1.91475			PEPD	-1.50764			DDX11L9	-2.18047			RNF123	1.74613
TXNDC2	-5.73614			PEX6	1.91461			ZNF337	-1.50802			PCDHA4	-2.1906			SLC36A1	1.74494
SMN2	-5.78489			ZNF559-ZNF177	1.91389			MTCH2	-1.50868			ESPN	-2.20388			RNF217	1.74486
SPDYE16	-6.15015			ATXN1	1.91367			SELENBP1	-1.50918			MCC	-2.20925			EPAS1	1.74378
RP11-717K11.2	-6.54743			FBXL15	1.91281			HAUS4	-1.50943			ZCCHC24	-2.20941			RANBP2	1.74363
SPDYE2B	-6.68215			RPH3AL	1.91174			MT1X	-1.50955			IL17RD	-2.2174			CUX1	1.74354
SPEF1	-6.68215			SLC5A9	1.91168			CADM1	-1.50958			KYAT1	-2.24963			VCPIP1	1.74299
CTD-3214H19.4	-6.79324			VAV1	1.91155			GPR50	-1.50996			ZNF584	-2.25161			EXT1	1.74295
LRP4-AS1	-7.15515			NEK8	1.91118			CAND1	-1.51022			ARRDC2	-2.26226			KDM5A	1.74286
CTD-2036P10.3	-7.66935			LTBR	1.90911			KIF2C	-1.51058			CTD-2369P2.10	-2.26865			PRKDC	1.74259
ZNF663P	-8.0794			SERPINI1	1.90754			BEX1	-1.51151			FGF7P3	-2.27055			GPR107	1.74252
AL928654.7	-8.16164			SPATA18	1.90754			C1orf216	-1.51172			CEP85L	-2.27561			BTBD7	1.74236
MKNK1-AS1	-8.16164			GAB3	1.90727			TP53BP1	-1.51237			KIF21B	-2.2773			TRIM56	1.74211
RP11-266L9.4	-8.16164			PRKCE	1.90727			PEG3	-1.51244			SLC45A3	-2.28527			ADGRE5	1.74189
WT1	-8.16164			RP11-477D19.2	1.90632			AHSA1	-1.51285			ASXL3	-2.28637			FAM102A	1.74184
GH2	-9.05587			THBS3	1.90578			LIMK2	-1.51286			SMAD6	-2.28657			CLEC16A	1.74175
RP11-463D19.2	-9.77308			FLNB-AS1	1.90537			POLR1C	-1.51305			C17orf51	-2.29136			HPS5	1.74158
HOXB-AS1	-9.95009			KLF15	1.9041			SH3BP1	-1.51391			ODAM	-2.29214			GIGYF2	1.74122
FAM90A13P	-10.8443			P2RY11	1.90405			TRIML2	-1.51411			AC093495.4	-2.29321			NUP214	1.74103
ANKRD20A2	-13.2241			CPEB1	1.9038			TSR1	-1.51444			ARHGEF40	-2.29321			PHKA1	1.7403
RP5-864K19.6	-17.0882			ARSJ	1.90322			ALYREF	-1.5151			BMP4	-2.29321			GTPBP2	1.74023
LINC00261	-17.1039			CLSTN3	1.90166			HCFC1	-1.51545			ISX	-2.31529			AAK1	1.7402
LINC01820	-17.9981			DENND2A	1.90096			PLXNB1	-1.51586			EBI3	-2.33991			BRPF1	1.74014
SPECC1L-ADORA2A	-401.286			IZUMO4	1.90047			DNM1	-1.51628			FAM162B	-2.33991			HK2	1.74005
RP11-474G23.1	-466.632			SLC16A4	1.89976			TPM3P9	-1.51729			MUC19	-2.3437			CSF3R	1.74005
RP11-977G19.10	-564.652			ATP12A	1.89745			PSMG4	-1.51755			SEMA3F	-2.34761			RUBCN	1.74001
RP11-203J24.9	-760.692			CARF	1.89745			TPI1	-1.51764			PCDH1	-2.34817			OGDH	1.73988
FGF7P5	-989.405			GPCPD1	1.89611			TRAP1	-1.51795			FAM229B	-2.35383			NKTR	1.73985
				PORCN	1.8952			ATG101	-1.51843			HLA-F	-2.3542			PLXNA1	1.73969
				CNTD1	1.8938			GINS3	-1.51847			TCAP	-2.3542			IPMK	1.73872
				DXO	1.89277			PROCR	-1.51862			KREMEN2	-2.37678			UHMK1	1.73813
				BICDL1	1.89201			RP11-159D12.2	-1.51885			AVIL	-2.37995			SLMAP	1.73807
				YPEL4	1.89072			ARMC6	-1.51925			IFI27	-2.37995			MAPK6	1.73796
				SAMD4A	1.89063			LRFN5	-1.51936			KIF12	-2.37995			RGPD2	1.73779
				C3	1.89036			SLC19A1	-1.51958			NFIA	-2.37995			RLIM	1.73664
				AMDHD2	1.89036			EIF3C	-1.5199			PRB3	-2.37995			PER2	1.73628
				ZFP36	1.88962			POLR1E	-1.52027			RAMP2-AS1	-2.37995			CEP85	1.73533
				FOSL1	1.88947			MYBBP1A	-1.52074			RP11-164H5.1	-2.37995			XIAP	1.73525
				TECTA	1.8884			KLHL11	-1.52075			BCAS1	-2.39283			ZFR	1.73517
				TVP23A	1.88827			ACTN4	-1.52087			MYCT1	-2.39904			DIDO1	1.73453
				C12orf76	1.88807			RPS5	-1.52089			NFIB	-2.40061			KAT7	1.73399
				WIPI1	1.88807			RAB34	-1.52123			PTGES3L-AARSD1	-2.41717			NFXL1	1.73369
				TMTC1	1.88796			PRKDC	-1.52181			NRK	-2.43836			ADNP2	1.73333
				MMP24	1.88733			KPNA2	-1.52314			PWP2	-2.44412			MARK4	1.73313
				STAT2	1.88689			TAF5	-1.52337			LRRC10B	-2.46056			SLC25A24	1.73306
				WASH2P	1.88637			PCCB	-1.52369			GLRX	-2.46228			FAM160B1	1.73296
				NXPH4	1.88596			EFTUD2	-1.52376			PLAC8	-2.47223			GCN1	1.73246
				NOX4	1.88526			MXRA8	-1.52405			ANXA8L1	-2.47395			SLC1A4	1.73239
				SNPH	1.88478			CKLF	-1.52433			FKBP7	-2.47464			RBAK	1.73235
				OSBP2	1.88459			ORC1	-1.52504			GCNA	-2.48594			SIDT2	1.73114
				STK19	1.88419			KIFC1	-1.52522			GYG2	-2.49047			LCP1	1.73088
				PRRG3	1.88399			DHX15	-1.5259			RP11-1415C14.3	-2.49109			ACSL4	1.73068
				NTM	1.88368			SCRN2	-1.52616			PHF19	-2.4952			SQSTM1	1.73057
				M1AP	1.88221			NEK6	-1.52733			SCML4	-2.53442			WDR11	1.73052
				COLGALT2	1.882			LY6E	-1.52765			AC010642.1	-2.5505			BET1L	1.7302
				RASA4	1.88077			CH507-154B10.2	-1.52798			CNFN	-2.56382			PALLD	1.73001
				FAM86EP	1.87982			PCBP2	-1.52803			PCDHA2	-2.56382			MAP4K3	1.7298
				MROH6	1.87953			RP11-529K1.3	-1.52865			AC009961.3	-2.56691			GEMIN5	1.72912
				PAPLN	1.87953			HNRNPM	-1.52873			MEOX1	-2.56932			EHMT1	1.72859
				RP11-867G2.6	1.87951			STARD9	-1.52884			PKD1P6	-2.58446			ZDHHC9	1.72843
				SIRT4	1.87947			SMUG1	-1.52937			KIF20A	-2.58876			FRS2	1.72817
				C6orf48	1.87461			ASXL1	-1.5294			HYI	-2.61616			BCL9	1.72699
				RP11-359M6.1	1.87451			RFC2	-1.52967			HS6ST2	-2.62132			ARHGAP28	1.72698
				LAMC2	1.87441			HLA-B	-1.53057			PPFIA4	-2.62294			ZFP36L1	1.72667
				AC129492.6	1.87384			XAB2	-1.53111			FHOD3	-2.62669			KLF3	1.7263
				ANKRD1	1.87331			KDM8	-1.53122			CTC-246B18.8	-2.6374			UBAP2	1.72588
				JUN	1.87305			GTF2H2B	-1.53146			SLC2A4	-2.65658			AMBRA1	1.72571
				ST3GAL3	1.87204			HTT	-1.53164			LINC02201	-2.67326			RP2	1.72495
				LINC01881	1.87134			TMEM39B	-1.53174			RP11-561B11.2	-2.6778			YAP1	1.72448
				LINC01138	1.87119			MFN2	-1.53194			THSD1	-2.68512			LRRC58	1.72418
				RP11-1277A3.1	1.87028			DDX11	-1.53205			RIMS3	-2.69129			DLC1	1.72403
				ESPN	1.87013			TBCD	-1.53244			CMB9-55F22.1	-2.70085			ZFP91	1.72323
				MUC4	1.86991			NUP62CL	-1.53263			SUGCT	-2.70085			MTMR3	1.72083
				MAP1A	1.86923			INTS7	-1.53267			DGKH	-2.71925			SEC24C	1.7208
				VIPR1	1.86904			KLHL17	-1.53269			ANXA8	-2.72175			NBPF14	1.72002
				UNC5CL	1.86691			SPC25	-1.53278			THRA	-2.72465			QKI	1.71892
				CNIH3	1.86679			NPIPA1	-1.53285			RP11-20I23.1	-2.77271			FADS2	1.71892
				S100A3	1.86657			PTDSS2	-1.53285			BIN1	-2.80194			VLDLR	1.71886
				LIF	1.86638			SDHAP1	-1.53331			MRGPRF	-2.82723			LDB1	1.71864
				RP5-900K19.2	1.86638			PPIF	-1.53342			CRYAB	-2.83851			PTPN11	1.71817
				CFAP43	1.86611			WDR76	-1.53359			LFNG	-2.842			APAF1	1.71763
				LRP5L	1.86611			RRM1	-1.53376			CTB-54O9.9	-2.85337			RNF207	1.7173
				MAPK8IP2	1.86543			RRP12	-1.5342			CCNB3	-2.89148			DIAPH1	1.71716
				ARHGAP27	1.86456			CLSTN2	-1.53446			PVRIG	-2.89148			ANGEL1	1.71684
				RP11-539I5.1	1.86433			POLR3H	-1.53456			CTXN1	-2.91819			BTAF1	1.71677
				SLC52A1	1.86433			LMAN2	-1.5346			KRT9	-2.92772			PXN	1.71542
				RP13-794C1.1	1.86234			GPATCH4	-1.53492			MYB	-2.93035			ALAS1	1.71514
				TMEM154	1.86195			SCARB1	-1.5354			KCND3	-2.94806			IGF2	1.71468
				DOCK11	1.86145			GOLGA2P7	-1.53554			RP11-360L9.7	-2.94806			CPNE3	1.71452
				MAP3K12	1.86136			NARF	-1.53635			LRRN4	-2.99787			SUZ12	1.71449
				DMRT3	1.86127			SEPHS1	-1.53644			GFAP	-3.06022			COG6	1.71327
				KLLN	1.86127			H2AFZ	-1.53653			GLRA2	-3.08319			GINS4	1.71279
				RPL36A-HNRNPH2	1.86127			TRMT61A	-1.53673			PTH1R	-3.09867			RBSN	1.71265
				TP53I13	1.86111			NEURL4	-1.53757			RP4-635E18.7	-3.09867			ATE1	1.71262
				CYB5D2	1.85981			ZNF784	-1.53757			PCDHA7	-3.12428			MAP3K2	1.71245
				HEMK1	1.85907			MEGF10	-1.53761			RP11-745O10.4	-3.14766			STAG2	1.71236
				SIAH2	1.85875			FGFR3	-1.53791			HAND1	-3.16618			ZNF646	1.71179
				ACTR1B	1.85865			EPHA2	-1.5392			CLVS1	-3.17033			ZNF512B	1.7116
				GAL3ST4	1.85722			FLNB	-1.53922			CBLN1	-3.17478			NFKB2	1.71157
				CLCN7	1.8571			KIF23	-1.53962			CSPG4	-3.17478			ZKSCAN1	1.71152
				MFSD13A	1.85603			RACK1	-1.54002			RP5-958B11.2	-3.25384			INO80	1.70892
				AP003419.11	1.85432			PIF1	-1.54004			SPDYE5	-3.29163			FBXO11	1.70842
				GDPGP1	1.8538			RELT	-1.54042			DYX1C1-CCPG1	-3.35344			MAML1	1.70804
				SLC24A1	1.85185			TMED1	-1.5408			DUOX1	-3.36494			RAD54L2	1.7076
				SIAE	1.85167			USP39	-1.54156			SMOC2	-3.3977			BCOR	1.70707
				C6orf1	1.85149			TRIM3	-1.54222			RP11-335O4.3	-3.5098			RASSF2	1.70675
				MARCH9	1.85127			IPO4	-1.54227			HES7	-3.53423			NIPA1	1.70671
				P2RX1	1.85086			EIF2B3	-1.54246			PHACTR1	-3.53671			THRB	1.70668
				SNTB1	1.85086			ETFB	-1.54286			ITGB8	-3.5477			TBC1D4	1.70661
				EIF3CL	1.84969			LRP4	-1.54329			PLCH1	-3.5477			E2F3	1.70642
				PLPP5	1.84896			HSPA8	-1.5442			CTD-2135J3.4	-3.56644			SWAP70	1.70634
				IFFO2	1.84885			IFT122	-1.54425			AC009095.4	-3.64002			AP3D1	1.7058
				NR4A1	1.84858			ATAD3A	-1.54441			AC010976.2	-3.64002			RBMS2	1.70501
				DDX60L	1.84832			FAM57A	-1.54473			EXD1	-3.64002			PPIP5K2	1.7045
				GOLGA8N	1.84832			LRRK1	-1.54485			LINC00319	-3.64002			TBC1D9	1.70378
				GLB1L	1.84676			PLAA	-1.54502			RP11-164P12.3	-3.64002			NUMB	1.7035
				RSG1	1.84676			RDH10	-1.54515			SPEG	-3.64002			MYCN	1.70344
				MST1	1.84633			RAN	-1.54549			TLR6	-3.64002			EPC2	1.70309
				EPPK1	1.84615			TBRG4	-1.54573			UNC79	-3.6851			TAF5L	1.70307
				IGF2R	1.84315			TKT	-1.54576			RP11-188C12.2	-3.80404			KAT6B	1.70261
				ALG1L7P	1.84287			POLR3E	-1.54604			SOX7	-3.80404			TES	1.70218
				AC104304.4	1.84237			ZNF471	-1.54618			RP11-156P1.2	-3.88697			SOS1	1.70177
				PARP6	1.84233			RP11-34P13.13	-1.54639			RP13-890H12.2	-3.90392			UEVLD	1.70175
				SLC26A10	1.8408			SUPT3H	-1.54661			CTD-2207O23.12	-3.91712			NEDD4	1.70174
				PILRB	1.8404			U2AF1	-1.54667			GNG13	-3.91712			ADGRL2	1.70152
				MCF2L2	1.84003			DYNC1H1	-1.5468			ZNF816-ZNF321P	-3.92766			KDM4C	1.70151
				WHRN	1.83999			ADAM15	-1.54698			CXorf49B	-3.96546			ZNF254	1.70082
				TMEM101	1.8392			VOPP1	-1.54723			TBX2	-3.99668			PRRC1	1.70065
				NFATC4	1.83907			WDR62	-1.54755			ACTL8	-4.01379			VPS13A	1.70003
				VAT1	1.83877			DONSON	-1.54775			RP11-876N24.4	-4.01379			DIAPH3	1.69949
				HBEGF	1.83855			PI4KA	-1.54806			CXorf49	-4.06184			SETX	1.69896
				RP11-110I1.12	1.83757			NOL6	-1.54871			LMOD2	-4.19423			TM9SF4	1.69847
				LPAR2	1.8366			PRPF19	-1.54917			RP1L1	-4.19423			FAM13B	1.69748
				PLXNA3	1.83658			BCL2L2	-1.54949			SPSB4	-4.19708			RAB11FIP2	1.69572
				RRN3P1	1.83577			ADORA2A	-1.54978			FLJ36000	-4.23289			LINC00200	1.69502
				NFAM1	1.83551			RP11-762I7.5	-1.55002			CDX1	-4.2723			SBF1	1.69328
				C16orf54	1.835			FEN1	-1.55111			SMG1P1	-4.35651			TNFAIP1	1.69298
				KLK6	1.8349			LRIG3	-1.55113			GBP2	-4.41014			MBNL2	1.69181
				CREB3L1	1.83421			CTB-55O6.12	-1.5521			ATP2A3	-4.47134			TMEM104	1.69075
				PTAFR	1.83405			UTP4	-1.55288			RP4-694A7.2	-4.47134			CFLAR	1.69011
				RUNDC3A	1.83243			C11orf68	-1.55299			RP11-297D21.4	-4.54536			RANBP10	1.69002
				GPR173	1.83096			HNRNPD	-1.55387			RP11-561C5.4	-4.54536			DCAF17	1.68936
				EML2	1.83013			IDH3G	-1.55423			RPL9P29	-4.54536			SLC31A1	1.68917
				MEG8	1.83002			TPK1	-1.55505			SPDYE11	-4.54536			PLXDC2	1.68881
				XCL1	1.83002			CEP152	-1.55565			CCR7	-4.74844			NFYA	1.68852
				AZIN2	1.82905			DNPEP	-1.55576			RHBG	-4.95353			SMC1A	1.68843
				ALX3	1.82858			COQ5	-1.55638			RP11-506M12.1	-4.95353			NSMF	1.68702
				ANKDD1B	1.82745			PSMB6	-1.55638			FABP7	-5.02555			KDM4B	1.68641
				CCDC88B	1.82662			TUBB3	-1.55666			PLA2G4B	-5.2414			TRPV2	1.68629
				STK16	1.82541			PKM	-1.5571			TREX2	-5.36171			SKI	1.68606
				KCNMB3	1.8253			SNHG12	-1.55728			CDRT4	-5.57977			LCMT1-AS2	1.68584
				MKLN1-AS	1.8253			AKAP8L	-1.55764			FSBP	-5.70856			SLX1B	1.68491
				RP11-164N3.1	1.8253			ETHE1	-1.55769			SP7	-5.90157			FAM83H	1.68473
				LINC01011	1.82464			PCLAF	-1.55786			RP11-386G11.10	-6.10254			APPL1	1.6843
				C16orf58	1.82455			STX1B	-1.55814			AC091177.1	-7.8503			PARG	1.68416
				PHYKPL	1.82382			CELSR2	-1.55912			CDRT15	-7.8503			PLEKHH1	1.68392
				UBAP1L	1.82352			MYBL2	-1.55922			RP11-885B4.1	-7.8503			EIF4G2	1.68389
				PYROXD2	1.82303			FUS	-1.55953			SPAG8	-7.8503			KIAA0430	1.68354
				RP11-564D11.3	1.82303			XXbac-BPG32J3.22	-1.5596			TRAPPC12-AS1	-7.8503			RASA1	1.6835
				DOC2B	1.82258			NCBP1	-1.55975			RP13-401N8.1	-8.35083			ARID3B	1.6831
				L1CAM	1.82145			LINC00941	-1.56055			ZSWIM8-AS1	-8.62481			FGFR1	1.68272
				GADD45A	1.82131			RP11-23J9.5	-1.56098			AC015971.2	-8.62712			ZDHHC20	1.68246
				RETSAT	1.82061			PSMA7	-1.56104			AP000295.9	-8.62712			KIFC3	1.68085
				NT5M	1.82053			TNFRSF25	-1.56149			BTN2A2	-9.39932			PXDN	1.68066
				OSBPL7	1.81935			CKB	-1.56194			C1orf220	-9.39932			NOCT	1.68038
				RP11-291L22.9	1.81923			PRC1	-1.56229			ARX	-10.1738			HMGXB4	1.67982
				DDIT4L	1.81899			DCTN1	-1.56253			TBC1D3C	-10.7121			CEP295	1.67976
				RNF41	1.81837			POLD1	-1.56256			AL021546.6	-11.3552			MPP5	1.67956
				HHLA3	1.81777			DNAAF5	-1.5642			VANGL2	-12.4974			MAP4	1.67954
				RP4-669L17.10	1.8177			TMEM258	-1.5647			RP11-449K6.5	-356.161			SH3RF1	1.67905
				STX3	1.8177			TRMT2A	-1.5653			RP11-717K11.2	-658.403			SLC9A1	1.67729
				SCNN1A	1.81702			HK1	-1.56534			AC002116.8	-832.192			TRIP12	1.67675
				CD99L2	1.81487			FAM96B	-1.56574			RP11-474G23.1	-1270.44			RAI14	1.67663
				MCOLN1	1.81453			NES	-1.56647							LPCAT2	1.67662
				PLAT	1.81363			PDZD4	-1.56672							AP1G1	1.67659
				GRB10	1.81301			PSMB10	-1.56707							LYPD3	1.6762
				PCBP1-AS1	1.81184			OGDH	-1.56713							RIF1	1.67557
				NPAS1	1.81138			RP11-186B7.4	-1.56746							MTMR10	1.67368
				SLC22A17	1.81103			PANK4	-1.56754							USO1	1.67365
				TKFC	1.81078			ZNF207	-1.56807							ASCC3	1.67264
				FAM149A	1.81075			U2AF1L5	-1.5688							RP11-298J23.10	1.67237
				CYP27B1	1.81002			EED	-1.56932							IRF2BPL	1.67215
				OLFML2A	1.80958			PFAS	-1.56941							AMMECR1L	1.67119
				ABCA13	1.80929			DERL3	-1.57065							SLC9A6	1.67073
				DDX11L2	1.80894			ADAMTS16	-1.57151							RAP2A	1.67017
				IFRD1	1.80884			GUSB	-1.57199							TNIK	1.66985
				RNPEPL1	1.80869			UQCR10	-1.57264							ADGRG1	1.66895
				TNFAIP2	1.80833			POP5	-1.57266							EPB41L2	1.66858
				TECPR1	1.80803			CKMT1B	-1.57322							KDM5C	1.66837
				PRKAR2A-AS1	1.80793			TAF9B	-1.57455							HEATR5A	1.66821
				RP11-599J14.2	1.80793			SF3B5	-1.57563							UTP20	1.66815
				SPAG5-AS1	1.80758			HCN3	-1.57593							OSBPL9	1.66772
				PDXDC2P_1	1.80752			SDF2L1	-1.57622							PTPN12	1.66753
				SLC12A4	1.80751			SPSB4	-1.57763							SMCHD1	1.66715
				ALDH2	1.80739			PHF5A	-1.57805							SCAF8	1.66698
				FREM1	1.80717			DCAF15	-1.57889							MTMR6	1.66575
				STAG3L5P-PVRIG2P-PILRB	1.80706			ABHD17C	-1.58032							SYVN1	1.66529
				ICA1	1.80705			GABRQ	-1.58161							RNF44	1.66462
				GABPB1-AS1	1.8068			ZBED6CL	-1.58318							CLMP	1.66427
				ANKRD36C	1.80669			MRPL17	-1.58318							FAM219A	1.66342
				HTRA1	1.80654			SLC43A3	-1.58351							PIEZO1	1.66251
				MCF2L	1.80644			USP3	-1.58404							NEDD4L	1.66197
				FAM156A	1.8054			TXNDC5	-1.58427							PPP1R13L	1.66118
				WBP1	1.805			RNF181	-1.58429							MEGF8	1.66056
				FIBCD1	1.80463			POLR2H	-1.58453							DVL3	1.66054
				SLC2A11	1.80453			CDT1	-1.58477							MFHAS1	1.65984
				GSDMB	1.80424			MRPL55	-1.58482							USB1	1.65901
				THBS1	1.80395			CCDC3	-1.58578							SRPK2	1.65897
				TRIM47	1.80388			SRM	-1.58631							PANK3	1.65883
				PACS2	1.80294			ADAM19	-1.58664							GOLGA3	1.65745
				ERV3-1	1.80252			FAH	-1.58738							NUP98	1.65733
				PRSS8	1.80195			RPLP1	-1.58747							CABIN1	1.65698
				SLC13A3	1.80189			NEDD8	-1.58754							PATJ	1.65604
				PPP1R16A	1.80024			VCAN	-1.58756							SCAF4	1.65491
				C5AR1	1.79886			EPHA1	-1.58789							MAP7	1.65479
				RHBDF1	1.79821			PRMT5	-1.58793							IQSEC1	1.65472
				EDEM1	1.7982			RABEPK	-1.58835							PLEKHO2	1.65438
				ACBD4	1.79816			TANGO2	-1.58874							AHCTF1	1.65386
				SLC17A5	1.79781			VIM	-1.58918							TAF4	1.65309
				FBXL2	1.79758			SSSCA1	-1.58962							TBC1D2B	1.65296
				MAGI2-AS3	1.79758			IFITM3	-1.58977							WNK2	1.6529
				CDK18	1.79725			SENP3-EIF4A1	-1.59054							MED23	1.65167
				LLNLR-245B6.1	1.79626			PPA1	-1.59154							TBL1X	1.65045
				ARHGEF4	1.79566			WDR61	-1.59276							PPFIA4	1.65008
				FCGRT	1.79412			RP11-80H18.3	-1.59285							RPAP1	1.64981
				RP4-635E18.8	1.79377			HIST2H4B	-1.59291							SMC5	1.64966
				SLC39A4	1.79262			MRPL53	-1.59314							LITAF	1.64892
				FBXW8	1.79238			DPYSL4	-1.59341							TBC1D9B	1.64834
				LINC00265	1.79079			CDK14	-1.59344							IGF2BP1	1.64814
				PNPO	1.79071			ASL	-1.59373							LGALS3BP	1.64732
				CDKL3	1.79039			CTNNB1	-1.5952							SHTN1	1.64704
				FAM83H-AS1	1.79039			DHRS2	-1.5955							PCSK5	1.64688
				ANXA1	1.7902			EPAS1	-1.59574							RABL2B	1.64658
				PNCK	1.7895			FBL	-1.59678							STK35	1.64618
				RP11-266K4.9	1.78796			TMEM246	-1.59681							RNF6	1.64574
				LINC01376	1.78735			SLX1A-SULT1A3	-1.59714							ARHGAP29	1.64484
				PAN2	1.78728			ATP1A1	-1.5973							TMEM192	1.6442
				CLK1	1.78718			GPHN	-1.59809							STAM	1.64415
				LIME1	1.78644			SNF8	-1.59849							DOT1L	1.64366
				CCDC149	1.78601			ZNF667-AS1	-1.59861							FAM120B	1.64308
				TMEM79	1.78583			ALDOC	-1.59866							EPN2	1.64303
				CLEC11A	1.7852			ZDHHC22	-1.59966							VPS52	1.64248
				AP000275.65	1.78517			TEAD4	-1.5997							SNRNP200	1.64188
				TBC1D3L	1.7848			ATAD2	-1.60025							TRIM26	1.64179
				KIF17	1.78453			PTDSS1	-1.60157							VGLL4	1.64161
				PDK2	1.78431			SIGMAR1	-1.60268							ATF3	1.64114
				ZBTB38	1.78394			EXPH5	-1.60293							GTF3C4	1.64112
				RWDD2A	1.78309			FZD8	-1.603							KIF14	1.64073
				EPS8L2	1.78093			USF1	-1.60341							TFAP2C	1.64035
				C22orf23	1.78077			TTN	-1.60354							SLC30A6	1.64015
				RP11-3P17.5	1.77918			PDCD6	-1.60403							VPS39	1.63992
				MXRA8	1.77853			DHCR7	-1.60491							GABRE	1.63977
				LENG8	1.77745			HERC3	-1.60551							MT-ATP6	1.63919
				DISP2	1.77744			DPCD	-1.60569							CBFA2T2	1.63831
				CHURC1-FNTB	1.77721			TESC	-1.60569							ARHGAP17	1.63795
				SSC4D	1.77717			PDLIM2	-1.60606							KIAA1551	1.63793
				MIR22HG	1.77716			RP11-110I1.12	-1.60744							MIA3	1.63772
				NEU1	1.77686			TMEM234	-1.60779							KLF5	1.6368
				TMEM110-MUSTN1	1.77674			STAG3L5P	-1.60843							RAB5B	1.6367
				NPPB	1.77596			STAG3L5P-PVRIG2P-PILRB	-1.61024							SASS6	1.63506
				PLEC	1.77542			PTPRK	-1.61034							RBBP6	1.63426
				RHBDD2	1.77497			FTSJ3	-1.6117							EDEM1	1.63412
				STAT6	1.77493			ATP1A3	-1.61179							UBAP2L	1.63311
				CACFD1	1.77396			LL22NC03-86G7.1	-1.61197							ZMYM3	1.63296
				RP11-576D8.4	1.77334			NUP160	-1.61215							PIP4K2C	1.63293
				OGDHL	1.77279			AF011889.5	-1.6126							GAN	1.63282
				TTC39B	1.77256			TENM3	-1.6129							PLK2	1.63219
				PNMA2	1.77246			ATP5A1	-1.61331							ARHGAP27	1.63213
				LIMS2	1.77175			RACGAP1	-1.61338							RBM33	1.6321
				ABCA7	1.76964			OSGEP	-1.61467							LIMD1	1.63181
				PGPEP1	1.76957			ATP5I	-1.61675							CIPC	1.63109
				SLC6A17	1.76953			ABCB6	-1.61773							ZFYVE16	1.63105
				CDC42EP1	1.76937			SEMA6B	-1.61786							WDR3	1.63096
				FUK	1.76871			KB-1208A12.3	-1.61806							SPG11	1.63084
				CYR61	1.76832			MTHFD1	-1.61836							TAP1	1.63036
				SLC7A14	1.76822			SPATC1L	-1.61967							RNMT	1.62942
				SLC22A5	1.76801			HIST1H2BK	-1.61975							KIAA1522	1.62876
				SLC16A12	1.76715			RP11-727A23.5	-1.6198							MGRN1	1.62849
				GAA	1.76714			NBPF26	-1.61985							MYO6	1.62793
				ACE	1.76691			ERGIC3	-1.62032							AKIRIN1	1.62705
				TTC38	1.76558			MRPL27	-1.62137							ZC3H13	1.62694
				TTLL11	1.76548			MDP1	-1.62149							KNL1	1.62652
				GALC	1.76516			PCDHB3	-1.62211							KDM5B	1.62527
				TLX2	1.76499			TP73-AS1_1	-1.62224							SPIN1	1.62495
				FBXW4	1.76485			SNRNP25	-1.62349							LARP4B	1.62454
				FES	1.76481			CRIP1	-1.62376							GXYLT1	1.62239
				SLC2A14	1.76447			AGPAT1	-1.62403							PML	1.62184
				SRR	1.76415			PHB	-1.62434							TCERG1	1.62048
				LINC00847	1.76261			RPS18	-1.62531							IREB2	1.62021
				USP40	1.76207			AP4M1	-1.6254							DCTN4	1.61926
				RP11-69E11.4	1.76197			USP2-AS1	-1.62581							HERPUD1	1.61891
				RNF123	1.76171			SLC6A10P	-1.62584							CSF1R	1.6189
				ACTC1	1.76136			FRRS1	-1.62593							WFS1	1.61863
				SLC6A3	1.76136			CTC-338M12.9	-1.62617							DAAM1	1.6184
				DUSP8	1.76088			ARFRP1	-1.62671							STRN3	1.61836
				ADAP1	1.76023			MED16	-1.62742							LYN	1.61818
				PRKCG	1.75962			MCM3	-1.62808							CSF2RA	1.61717
				LINC01002	1.75815			MEIS2	-1.62926							ECE1	1.61694
				CACNA1I	1.7574			METTL1	-1.62963							YWHAG	1.61628
				ADAMTS17	1.75726			POMGNT2	-1.62973							SLC46A1	1.61625
				CFAP70	1.75726			FZD2	-1.62983							DNMT1	1.61604
				SARM1	1.75696			TBL3	-1.63002							EIF4G3	1.61595
				AKR1A1	1.75607			ARG2	-1.63009							SCD	1.61572
				GNB1L	1.75563			LINC02076	-1.6322							NKIRAS2	1.61531
				EML2-AS1	1.75538			NID2	-1.63234							GTF2H3	1.61467
				APH1B	1.75483			NME1	-1.63235							MPP7	1.61448
				CDK3	1.75398			TMEM158	-1.63319							HIC2	1.61408
				FAXDC2	1.75373			ARL17A	-1.63405							TOP1	1.61368
				CTD-2537I9.12	1.75323			RP11-949J7.8	-1.63449							TRAPPC11	1.61194
				RP11-263K19.4	1.75323			JPH1	-1.63522							ITCH	1.61021
				MT-CO1	1.75211			PRIM1	-1.6356							PHF12	1.6101
				NKD2	1.7521			FAM83D	-1.63566							ERMP1	1.61006
				SLC27A1	1.75209			SEMA4F	-1.63598							ANAPC1	1.60954
				DGAT1	1.75207			LINC01002	-1.6361							UBR2	1.60951
				WASH5P	1.75188			POLE	-1.63631							TBC1D20	1.60921
				SLC38A7	1.75074			UNC5B	-1.63727							CAD	1.60916
				SH3RF3	1.75017			RP11-531A24.5	-1.63751							GRHL1	1.60858
				VWF	1.75017			POLR2A	-1.63769							SON	1.60817
				GALT	1.74957			PLXNB2	-1.63821							LARP4	1.60718
				AMIGO1	1.7484			FBLN1	-1.63938							ZNF687	1.60698
				DHRS1	1.74795			IPO5	-1.63997							ITGA6	1.60683
				SH3TC2	1.74784			NDUFB10	-1.64155							NOL6	1.6064
				TVP23C-CDRT4	1.74704			PRMT7	-1.64204							SPTLC1	1.60445
				MYOCD	1.74651			TMEM138	-1.64292							HMGCR	1.60292
				ZNF596	1.74589			SERPINE1	-1.64477							INCENP	1.60256
				CCDC17	1.74569			RP4-669L17.10	-1.64533							TMEM184C	1.60246
				bP-21264C1.2	1.74546			MAP3K14	-1.64613							KIAA0319L	1.60212
				PLBD2	1.74492			HYAL2	-1.64696							YIPF5	1.60195
				CORO7	1.74421			ANAPC15	-1.64699							MEX3C	1.60073
				CTD-2228K2.7	1.74406			SMYD3	-1.64707							TRIM44	1.59846
				PARGP1	1.74371			CTD-2245F17.3	-1.6474							FAM168B	1.59819
				RP11-1415C14.3	1.74371			ZNF143	-1.64784							RUNX1	1.5976
				TMEM231	1.74345			ASB16	-1.64936							C1orf27	1.59756
				CELSR3	1.743			EML1	-1.65037							TMEM87B	1.59753
				LTBP2	1.74273			PSMD2	-1.65043							DCAF1	1.59752
				SP140	1.74207			FAM83E	-1.65121							GOLGA5	1.59732
				RP11-111F5.4	1.74122			HSD17B10	-1.65261							PDCD11	1.59719
				UNC79	1.7411			FRMD4A	-1.65273							RP11-20D14.6	1.59614
				GPSM1	1.74106			GAPDH	-1.65279							AQR	1.59602
				RAB3IL1	1.74045			CNKSR2	-1.65363							ACTN1	1.5953
				BCRP3_1	1.73898			EIF6	-1.65365							MFN2	1.59509
				ARL10	1.73887			TAX1BP3	-1.65393							PIGO	1.59502
				BSN	1.73799			SLC5A6	-1.6546							TRIP11	1.5929
				LHPP	1.73775			RSC1A1	-1.65497							MGAT3	1.59181
				P2RX4	1.73737			HIST2H2BF	-1.65586							KCTD10	1.59118
				CNTNAP3	1.73656			SLC6A8	-1.65614							B4GALT1	1.59054
				MIR34AHG	1.73555			PRDM16	-1.65641							TBC1D14	1.58896
				SLC25A20	1.73549			PLIN2	-1.65733							MRNIP	1.58887
				USP20	1.73469			OR2A9P	-1.65889							PCYOX1	1.58881
				ARRDC1	1.73466			EXOSC2	-1.65893							POGZ	1.58835
				GRIK2	1.73425			SF3B3	-1.65949							WSB1	1.5883
				PTPDC1	1.73248			AC004381.6	-1.6603							TAB2	1.58829
				JMJD7	1.73203			MINCR	-1.66109							LRP10	1.58806
				ZDHHC11	1.73195			LRRC4	-1.6614							WDR36	1.58791
				HINT2	1.73194			TMCO6	-1.66145							TANK	1.58718
				PSPH	1.73134			SDHA	-1.66188							SESTD1	1.58562
				TRIM58	1.73096			ABCG2	-1.66197							DDX3X	1.58526
				RAB40B	1.72999			PRIMA1	-1.66262							PI4KA	1.58397
				TTN-AS1	1.72972			ZNF586	-1.66293							RABGAP1	1.58344
				FMNL3	1.72956			ZNF30	-1.66369							UNC13B	1.58254
				CTC-429P9.1	1.72806			PUF60	-1.66385							SF1	1.58241
				MYH11	1.7277			GPM6A	-1.665							TNPO1	1.58202
				FAAH	1.72741			NDUFS7	-1.66564							ANKRD40	1.58117
				OLFM2	1.7269			OVOS2	-1.66575							NPIPB5	1.58009
				PLCD1	1.72637			ARID5A	-1.66588							PHF6	1.57923
				FN3K	1.72587			RNF121	-1.66628							ARNT	1.57921
				TMEM104	1.72454			FH	-1.66713							KIF2A	1.57857
				RP11-384K6.6	1.72453			CCT5	-1.66791							POR	1.57819
				TRAM2-AS1	1.72452			CHRNB4	-1.66834							SLC38A9	1.57804
				TUBA3FP	1.72342			SNRPG	-1.66999							XPO7	1.578
				ARVCF	1.72281			RP11-480I12.5	-1.67058							FAF2	1.57788
				SSH3	1.72267			C6orf141	-1.67082							COPB1	1.57689
				MAP3K10	1.72244			LIN7A	-1.67113							SH3BP5	1.57683
				CH17-340M24.3	1.72206			TRIM28	-1.67126							CRKL	1.57534
				RP11-15H20.7	1.72206			OR2H2	-1.67137							CLK1	1.57521
				FBXL21	1.72194			PSMC3	-1.6714							DENND1A	1.57497
				FRS3	1.72194			NOTCH2	-1.67202							WAPL	1.57274
				SHOX	1.72146			CTPS1	-1.67362							LAMA1	1.5707
				NR1H3	1.72088			PMEL	-1.67392							DYNC1LI2	1.57035
				RHOD	1.71973			RP11-23J9.4	-1.67392							FBN2	1.57012
				TMEM120A	1.71944			ACY1	-1.67483							CYR61	1.56998
				NPR2	1.7189			SNRPF	-1.67506							CDS2	1.56975
				PQLC1	1.71799			CLNS1A	-1.67524							WIZ	1.56926
				C19orf54	1.71797			MED27	-1.67599							ZNF778	1.56776
				MAVS	1.71769			HCFC2	-1.67652							WAC	1.56765
				LRRC34	1.71747			LARGE1	-1.67719							RIOK3	1.56678
				LYPD3	1.71727			ACOT7	-1.67749							CD2AP	1.56528
				RP11-798K23.4	1.71727			VCP	-1.67822							PTAR1	1.56513
				CIDECP	1.71677			CENPW	-1.67922							TOB2	1.56499
				LRP1	1.71528			POLR2L	-1.6804							FOXN3	1.56452
				TTC22	1.71381			RAB24	-1.6805							PNPT1	1.56441
				PCED1A	1.71369			ANKRD19P	-1.68164							YLPM1	1.56401
				NAT9	1.71343			ITPRIPL1	-1.68168							GORASP2	1.56376
				RPL23AP7	1.7132			GTPBP2	-1.68193							TFAP2A	1.56262
				SYNGAP1	1.7116			MTMR8	-1.68391							TP53BP1	1.56222
				GUSBP11	1.71023			PSMC3IP	-1.68436							FNBP4	1.56168
				ABC7-42389800N19.1	1.70989			WDR77	-1.68532							ANKRD6	1.56157
				ANKRD23	1.70864			CHID1	-1.68678							STARD4	1.56046
				HCN4	1.7081			EBP	-1.68805							ADAM10	1.55957
				GPR108	1.70712			ITFG2	-1.68883							DAB2IP	1.55907
				DALRD3	1.70635			RTCB	-1.69141							RHOB	1.55863
				SYN3	1.70492			SAC3D1	-1.69143							CGA	1.55856
				CFP	1.70443			MATN3	-1.69152							DAB2	1.55794
				MAP3K8	1.70443			LDHA	-1.69244							MIEF1	1.55725
				TGM1	1.70443			EIF4A3	-1.69277							PLEKHG3	1.55656
				TMEM86A	1.70443			LRRC8A	-1.69289							SHC1	1.55606
				LONP1	1.70416			XPO6	-1.69386							CLIC4	1.55578
				HAPLN4	1.70371			E2F2	-1.69461							BAG3	1.55557
				TMEM143	1.70262			CRYBB2P1	-1.69517							SAP130	1.55507
				LINC01001	1.70144			TUBGCP6	-1.69551							DAP	1.5549
				TRIM16L	1.70136			SOD1	-1.69573							SUSD1	1.55415
				RAP2C-AS1	1.70116			ADGRB1	-1.69746							MINK1	1.55414
				RAMP2-AS1	1.70078			RP11-449H3.3	-1.69768							RALGAPB	1.55159
				NPIPA5	1.70076			POLR2G	-1.69793							FURIN	1.54801
				ADAMTS7	1.70075			NDUFA9	-1.69861							SLTM	1.54766
				VPS13C	1.69986			TCTA	-1.69901							CYFIP1	1.54732
				LAMA5	1.69975			CCNF	-1.69946							ZNF592	1.54714
				CARD11	1.69961			C3orf70	-1.70102							NCOA1	1.54686
				C11orf45	1.69921			HLA-DPB1	-1.7013							EPS15	1.54532
				ZBTB4	1.69832			SRSF1	-1.70206							PUM1	1.54434
				TOM1	1.69764			BNC2	-1.70362							COPG1	1.54372
				GPX8	1.6976			MAGOH	-1.70506							PDS5A	1.54345
				AP1G2	1.69737			NDUFB1	-1.70569							AFAP1L1	1.5418
				KLF9	1.69704			PEG10	-1.70785							BAZ1B	1.54077
				NECAB3	1.69653			NLGN1	-1.70893							ERLIN2	1.54075
				CALB1	1.6963			POLA2	-1.70941							TMEM94	1.53975
				CSPG4	1.69517			CTD-2311M21.2	-1.70977							RC3H2	1.53963
				TES	1.69476			ZNF702P	-1.71041							DNAJC3	1.53855
				HLA-L	1.69475			DHX9	-1.71057							NAB1	1.53849
				HDAC9	1.69473			C19orf48	-1.71064							EPRS	1.53772
				ANKMY1	1.69453			DAAM2	-1.71099							BICD2	1.53616
				ADAMTSL5	1.69442			SPSB3	-1.71178							GOLPH3	1.53521
				PSD	1.69442			B4GALNT3	-1.71284							STK26	1.53329
				TMEM234	1.69423			TK1	-1.71325							EML4	1.53294
				SLC51A	1.69375			SNRNP200	-1.71377							ZMYM2	1.5308
				LRP8	1.69321			MGC32805	-1.71378							ESRP2	1.53069
				NRN1L	1.6926			TMEM51-AS1	-1.71453							ITGA5	1.5304
				LETMD1	1.69256			TIPIN	-1.7149							CALD1	1.53009
				CLEC2D	1.69108			IDH3B	-1.71649							WDFY1	1.52956
				MICALL1	1.69089			LAMA1	-1.71726							GATA2	1.52938
				NPIPB15	1.69073			DDX46	-1.71857							GAPVD1	1.5274
				AP000569.9	1.68981			RP11-263K19.4	-1.71863							EXOC5	1.52612
				ACKR3	1.68964			BOC	-1.71925							SOX13	1.52305
				SDC3	1.68956			STARD5	-1.7233							JUP	1.52243
				SLC4A8	1.68939			RP11-15H20.6	-1.72339							SEPT8	1.52077
				MICAL1	1.68922			COX7B	-1.72419							MT-ND1	1.51767
				CTD-2369P2.10	1.68849			ERH	-1.7249							DROSHA	1.5164
				AP3B2	1.68809			CHST6	-1.72507							RBMS1	1.51124
				NOS1	1.68797			ANKRD35	-1.72586							CLTC	1.51071
				TSSC2	1.68797			LL0XNC01-250H12.3	-1.72586							FZD5	1.51013
				LOXL1	1.68683			RP11-252A24.2	-1.72651							CANX	1.50939
				BTBD8_2	1.68501			RBM14	-1.72689							DTX4	1.50003
				FAM134B	1.68433			AMPH	-1.7276							HMGCS1	1.5
				SLIT3	1.68328			MRPS24	-1.72783							BRD2	1.49104
				AC007682.1	1.68283			DCPS	-1.72905							ACTN4	1.4904
				PCDHGB3	1.68241			CTD-2541J13.2	-1.73143							APP	1.49003
				NYAP1	1.68193			PINLYP	-1.73149							CLDN4	1.48898
				DYRK1B	1.68159			RUVBL2	-1.73161							HSPD1	-1.48575
				HRH3	1.68101			ZCCHC12	-1.73221							CCNG1	-1.49165
				LINC01597	1.68101			NPR1	-1.73245							MCM7	-1.49584
				ADM	1.68067			CASQ1	-1.73337							PRMT1	-1.50004
				NLGN2	1.67879			UBE2L6	-1.73337							TMEM9	-1.50712
				ILDR2	1.67862			FAM3C2	-1.73376							TOMM40	-1.50984
				TXNRD3	1.67853			RDH13	-1.73378							SLC9A3R1	-1.51086
				ZHX2	1.67853			CLN6	-1.73429							HNRNPH3	-1.51114
				GARS	1.67803			GINS2	-1.7351							CCT3	-1.51324
				GOLGA8B	1.67786			PARM1	-1.7365							TCOF1	-1.5146
				TMEM198	1.67671			FBXL14	-1.73719							PKM	-1.51558
				ATAT1	1.67624			RPS12	-1.73752							ACTR1A	-1.51596
				ARSG	1.67621			NEURL1B	-1.73978							ATP6V0E1	-1.5177
				FAM86B3P	1.67621			PPM1G	-1.74039							KARS	-1.51947
				USP6	1.67621			CAMK1	-1.74101							PRCC	-1.5211
				CTIF	1.67547			GLUD2	-1.7415							EIF2S1	-1.5212
				BRI3	1.675			TUBA1B	-1.74405							HNRNPC	-1.52279
				SLC25A35	1.67498			AC007620.3	-1.74424							PRR5	-1.52303
				NPRL2	1.67474			RTEL1-TNFRSF6B	-1.7455							RP11-423H2.1	-1.52481
				CLGN	1.67464			ZNF423	-1.74552							SHISA5	-1.52547
				THSD4	1.67361			CNFN	-1.74725							CNPY2	-1.52591
				SGSM2	1.67328			CTC-246B18.8	-1.74766							PHB2	-1.5275
				ARHGEF34P	1.67299			MAGEA11	-1.74783							RRM2	-1.52772
				USE1	1.67254			DPYSL5	-1.74823							EI24	-1.52809
				CTGF	1.67246			FLRT1	-1.74833							HNRNPDL	-1.52848
				NPDC1	1.67231			SLFNL1	-1.74833							H19	-1.52884
				NDRG1	1.6723			SNED1	-1.74851							U2AF1L5	-1.53044
				PLD1	1.67223			GUSBP9	-1.74891							TMEM59	-1.53081
				MVB12B	1.67214			SLC12A8	-1.74909							RAC1	-1.53103
				KB-1995A5.5	1.67098			PSMD4	-1.7501							RPL15	-1.53191
				ZNF774	1.67098			MRPL36	-1.75024							ATRAID	-1.53239
				RAB32	1.67029			RPS21	-1.75195							ATG3	-1.53255
				HSD11B1L	1.66971			PLK1	-1.75209							RFK	-1.53496
				SCIN	1.66879			TMEM106C	-1.75232							CALR	-1.53525
				TYK2	1.66856			NDUFS5	-1.75372							PMPCB	-1.53591
				APOBEC3F	1.66806			AIP	-1.7552							C14orf119	-1.53688
				CORO1B	1.66806			HCN2	-1.75522							TRIP6	-1.5372
				PIK3CD	1.668			CTD-3138B18.5	-1.75704							SNRNP40	-1.53831
				RIMKLB	1.66765			PAF1	-1.75718							PRMT7	-1.53926
				AC007128.1	1.66735			RTEL1	-1.75807							KRT8	-1.53998
				RP5-981L23.7	1.66631			HNRNPH3	-1.75868							AIFM1	-1.54064
				CEL	1.66542			ANKHD1	-1.75968							LTA4H	-1.54083
				AP5Z1	1.6654			FBLN2	-1.76139							CRELD2	-1.54104
				APBA1	1.66521			CSPG4P12	-1.76148							ZMAT2	-1.54158
				S100A14	1.66506			POLE4	-1.76326							EAPP	-1.54183
				NFE2L1	1.66505			CTD-2008L17.2	-1.76465							UGP2	-1.54222
				MRNIP	1.66476			TIMP4	-1.7651							CCT5	-1.54242
				MAPK8IP1	1.66472			LIMS3	-1.76552							WTAP	-1.5425
				UVSSA	1.66355			HIST1H4I	-1.76677							BOD1	-1.54275
				ZSCAN30	1.66276			POLE2	-1.76778							DDX56	-1.54357
				TEX264	1.66265			MAP3K4	-1.76822							BRI3	-1.54608
				LAMTOR5-AS1	1.66264			NT5DC2	-1.76858							TFDP2	-1.54617
				RECQL5	1.6623			DRAM1	-1.77035							TMEM183A	-1.54652
				CARD19	1.66185			KIF18B	-1.77201							SUV39H1	-1.54683
				ZFAND2A	1.66114			GJA5	-1.77201							NFKBIB	-1.54756
				SIDT2	1.65984			PDZRN3	-1.77378							MPP1	-1.54761
				WDR45	1.65972			CACNA2D3	-1.77408							NDUFA12	-1.54771
				SLC38A10	1.65956			RP11-244H3.4	-1.77526							MGST3	-1.54883
				MOGAT3	1.65879			EIF4A1	-1.77549							RBBP7	-1.54924
				CTD-2368P22.1	1.65877			HILPDA	-1.77658							FUCA2	-1.55131
				LY75	1.65839			SLX1A	-1.77741							PTGES3	-1.55131
				ERMAP	1.65834			PRMT1	-1.77802							AK2	-1.55224
				GPR137B	1.6582			ZNRD1	-1.77987							SRM	-1.55262
				FAM120C	1.65789			RCHY1	-1.78019							DNAJC8	-1.55272
				PNPLA6	1.65668			TYMS	-1.78094							RUVBL1	-1.55287
				TAPBPL	1.6564			DDX39A	-1.78177							PLK1	-1.55382
				RP11-242D8.1	1.65579			AC074289.1	-1.78402							FANCI	-1.55577
				TRPV2	1.65561			CTD-2583A14.11	-1.78415							ARPC5	-1.55596
				RP11-660L16.2	1.65506			KIAA1614-AS1	-1.78639							APEX1	-1.55793
				MLXIPL	1.65411			THOP1	-1.78948							RBM17	-1.55832
				NRG3	1.65411			CH507-254M2.3	-1.79303							DRG2	-1.55963
				RP4-758J18.2	1.65402			LINC00664	-1.79303							URM1	-1.56043
				SIM2	1.65369			RPS10-NUDT3	-1.79417							SDHD_1	-1.5607
				CES2	1.65362			PI4KAP1	-1.79719							KRT18	-1.56076
				LMBR1L	1.65354			ARHGDIB	-1.79787							RPS6KB2	-1.56105
				ACAD11	1.65288			TUBB4B	-1.79791							CLASRP	-1.56274
				PAPPA2	1.65285			ADSL	-1.79849							SLC25A11	-1.56341
				EEF1AKMT1	1.65258			PQBP1	-1.79878							BSG	-1.5639
				KCTD13	1.6524			SLC38A3	-1.79943							RER1	-1.5652
				MAL2_1	1.65183			PAXBP1-AS1	-1.80398							PDCD2	-1.56523
				DNM1	1.65176			CENPM	-1.80447							MRPL15	-1.56543
				HIST1H4H	1.65148			GSN	-1.80748							XRCC5	-1.56575
				CNPPD1	1.6514			S1PR5	-1.80759							MED6	-1.56772
				ABCD4	1.65128			COL9A1	-1.80826							SSB	-1.56811
				CTD-3184A7.4	1.65101			SLC27A5	-1.81108							ATP1B3	-1.56823
				SH2D3C	1.65073			NID1	-1.81114							ARPC1A	-1.56849
				DDX25	1.65004			AHCY	-1.81184							UBL4A	-1.56877
				PRMT2	1.64972			HIST1H4H	-1.81227							CENPT	-1.5697
				C1S	1.6495			NUP188	-1.81311							CARS2	-1.57005
				NUDT6	1.64855			TRAC	-1.81319							UBE2F	-1.571
				BICDL2	1.64846			DYSF	-1.81452							ALDOA	-1.5715
				GPR75	1.64784			TRAPPC5	-1.8202							ATP6V1E1	-1.57264
				PTPRN2	1.64784			AC002467.7	-1.82047							RAE1	-1.57278
				PPARGC1A	1.64781			RP13-794C1.1	-1.82145							TMED3	-1.5729
				NBPF12	1.64744			HSPG2	-1.82267							INO80E	-1.57293
				TMEM63B	1.64711			CAMKV	-1.82349							NAE1	-1.57431
				CACNA2D2	1.64709			ELOA-AS1	-1.82532							FTSJ1	-1.57497
				THBS4	1.64652			LOXL3	-1.82761							ATP5A1	-1.57524
				C1orf50	1.64635			ENOX1	-1.82936							IER5L	-1.57588
				LINC00649	1.64607			EYA2	-1.82936							NOL10	-1.57598
				NQO2	1.64582			BCDIN3D-AS1	-1.83044							HNRNPM	-1.57646
[truncated: 2,094 more rows]

## Sheet: B - commonly deregulated in GCT
	TCam-2	2102P	NCCIT	JAR	JEG3	MPAF
SMIM11A	33.7965	-5.49103	15.5806	1.61392	3.38095	1.84643
RP11-762I7.5	11.56	2.88499	-1.55002	3.27937	2.90532	5.3744
VLDLR-AS1	6.30348	8.21138	8.12763	3.07952	2.0265	1.79682
FOS	3.63652	2.51285	1.65318	1.75321	2.40904	4.55313
HPN	3.6022	3.16076	2.07095	2.85443	5.87217	1
NUPR1	3.43043	10.7661	6.89686	5.05644	1.6257	1
APC2	2.97647	2.59862	1.96303	1.58855	-2.43815	1.90675
OVGP1	2.55847	2.18762	2.39429	1.51418	-1.88081	1
VLDLR	2.34153	2.89204	2.16223	1.96314	1.71886	1.36729
SPOCD1	2.26076	2.22095	3.22392	2.25681	2.29192	-1.26046
SLFN5	2.16347	3.82865	25.4911	2.67733	6.20389	1.26194
POC1B-GALNT4	2.00636	2.53459	22.2741	-1.85724	5.22668	-1.76272
TST	1.94233	2.33578	1.98627	1.83902	-1.70117	1.86902
DDIT4	1.71404	4.47744	1.86775	2.99857	2.77132	1.27648
ADM2	1.63813	5.18401	2.24462	3.63197	3.28752	1
SENP3-EIF4A1	1.62095	4.41771	-1.59054	-1.96032	6.96382	3.38127
HIST2H4B	1.60028	-1.71691	-1.59291	2.22856	-2.69537	#N/A
VEGFA	1.59058	4.04389	1.50615	1.64841	1.98806	1.31005
FBXW8	1.58301	1.79238	2.10311	1.5312	2.85261	1.44746
TSC22D3	1.57987	4.10226	2.31446	2.01902	-8.18239	1.89964
SLC7A11	1.57622	3.13576	1.69221	2.12019	3.31189	1
SARM1	1.55103	1.75696	12.1118	2.64506	1.87512	1
SLC1A4	1.51121	5.0121	1.73128	2.16152	1.73239	1.51586
SERPINE1	1.50874	4.69581	-1.64477	1.57056	2.04371	1.28157
ICA1	1.4991	1.80705	3.00289	1.99552	1.73176	1
FAM162B	-1.51071	-1.93773	-2.23307	-2.33991	-3.163	1
UHRF1	-1.53712	-3.92647	-2.38552	-1.64838	-1.63804	-1.72299
POLE2	-1.62188	-2.78311	-1.76778	-1.51886	-1.90403	-1.72482
C5orf66	-1.63382	12.806	-2.48397	2.70045	4.52183	1.91546
AURKB	-1.71668	-2.20529	-2.43022	-1.68048	-3.05726	-1.91914
SPC25	-1.7721	-2.78097	-1.53278	-1.67995	-3.11523	-2.59634
CDCA3	-1.80972	-2.18824	-2.08293	-1.72582	-2.75152	-1.90784
KIF20A	-1.81004	-2.6518	-2.32719	-2.58876	-1.90784	-2.55707
RP13-794C1.1	-2.10083	1.86234	-1.82145	-1.53949	-1.80757	1
HAS3	-2.22137	-1.98494	-1.87012	1.54354	4.61934	1
FAM111B	-2.28141	-5.64709	-2.43535	-1.50837	-2.87771	-28.6199
EIF3CL	-2.40284	1.84969	-4.9075	2.03205	-1.75037	1.60046
RP11-386G11.10	-2.65969	2.10647	-9.67995	-6.10254	-7.27145	-19.1602
NEDD8-MDP1	-2.72714	-1.58302	13.6242	1.81552	3.49542	1

## Sheet: C - DAVID, GO
Term	Number of genes	p-value	Benjamini	FDR	-Log( p-value)
response to toxic substance	3	0.0041	0.67	5.3	7.93016
cell proliferation	4	0.0077	0.65	9.6	7.02093
cell surface	4	0.018	0.72	17	5.79586
Ubl conjugation	6	0.026	0.92	25	5.26534
Cell cycle	4	0.027	0.74	26	5.2109
Mitosis	3	0.029	0.61	28	5.1078
mitotic nuclear division	3	0.031	0.94	34	5.01159
intrinsic apoptotic signaling pathway in response to DNA damage by p53 class mediator	2	0.035	0.91	37	4.8365
positive regulation of gene expression	3	0.035	0.85	37	4.8365
amino acid transport	2	0.039	0.83	41	4.68038
nervous system development	3	0.041	0.8	42	4.60823
negative regulation of transcription from RNA polymerase II promoter	4	0.046	0.79	46	4.44222
protein binding	15	0.047	0.98	40	4.4112
amino acid transmembrane transporter activity	2	0.052	0.88	43	4.26534
skeletal muscle cell differentiation	2	0.054	0.81	52	4.2109
Cell division	3	0.059	0.77	49	4.08314
membrane	6	0.07	0.92	53	3.8365
Rheumatoid arthritis	2	0.074	0.97	52	3.75633
regulation of transcription from RNA polymerase II promoter	3	0.088	0.92	70	3.50635

## Sheet: D - GO 'Cell cycle' genes
Seminoma	ECs	Choriocarcinomas	Fibroblasts		common in all											In fibroblasts only													p-value	=-(LOG(p-value))
BRCA1	ARL8A	DMC1	APITD1-CORT		SPC25											APITD1-CORT												Cell cycle	8.6e-63	206.177
BUB1	CD2AP	H2AFX	BRCA1		AURKB											BUB1B												Cell division	6.6e-26	83.6477
DDX12P	DDIT3	OIP5	BUB1B		CDCA3											LIG1												Mitosis	2.3e-20	65.2369
DLGAP5	E2F1	PMF1-BGLAP	DLGAP5		UHRF1											FANCD2												Nucleus	2.4e-13	41.922
DDIAS	E2F2	SPC25	LIG1													FANCI												DNA replication	6.5e-10	30.5188
DDIT3	E2F8	AURKA	DMC1													HAUS8												Centromere	9.2e-09	26.6957
DSCC1	NSL1	AURKB	DSCC1													MAD2L1												Kinetochore	4.2e-08	24.505
E2F2	PCNP	CAMK1	E2F1													MIS18A												Chromosome	7.3e-08	23.7075
E2F7	RACGAP1	CDC20	E2F2													PIM2												Phosphoprotein	1.4e-07	22.7681
E2F8	SASS6	CDCA3	E2F8													RBL1												DNA damage	3.9e-07	21.29
ERCC6L	SPC24	CENPA	ERCC6L													RBM38												DNA repair	1.6e-06	19.2535
FBXO5	SPC25	CHEK2	FANCD2													ZWINT												ATP-binding	1.1e-05	16.4721
H2AFX	TIPIN	CCNB3	FANCI													BIRC5												Serine/threonine-protein kinase	0.00012	13.0247
HJURP	TRIOBP	CDKN3	H2AFX													CDC6												Nucleotide-binding	0.00013	12.9092
NDC80	AURKB	MAPK4	HAUS8													CDCA4												Kinase	0.00056	10.8023
NEK2	CDC20	NEDD9	HJURP													CDCA5
NUF2	CDC45	PARD3B	MAD2L1													CDCA7
OIP5	CDCA3	PARD6A	MIS18A													CHAF1A
SPC24	CGREF1	PTTG1	NDC80													CHAF1B
SPC25	CENPS	PLK1	PIM2													CDT1
TICRR	CENPW	PSRC1	RBL1													CCNE1
TPX2	CCNB1	PRKCE	RBM38													CDK2
WEE1	CCNF	SPAG8	SASS6													CDKN2D
ASPM	CDK14	STOX1	SPC24													FAM64A
ANLN	FAM83D	STAG3	SPC25													FSD1
AURKA	KRT18	SYCE2	TPX2													GMNN
AURKB	KLLN	SYCP2	ZWINT													GSG2
AURKC	KIF18B	TEX14	ASPM													GAS1
CIB1	KIF23	UHRF1	ANLN													HELLS
CDC25A	KIF2C	URGCP	AURKA													KNTC1
CDCA2	KIFC1		AURKB													MCM8
CDCA3	MCM4		BIRC5													MCM2
CDCA8	MCM5		CDC25A													MCM3
CENPA	MCM6		CDC45													MAPK13
CENPE	MCM7		CDC6													MAP3K8
CENPF	PLK1		CDCA3													NCAPG2
CENPS	PRC1		CDCA4													PARD6G
CENPW	REEP3		CDCA5													PKMYT1
CEP55	SYCE1		CDCA7													RGS2
CIT	SYCP1		CGREF1													SGO1
CLSPN	TEX14		CENPE													SMPD3
CCNA2	TXNIP		CENPF													TIMELESS		blue: cell cycle-related
CCNB1	UHRF1		CEP55															red: regulation of cell cycle
CCNB2	USP3		CHAF1A															green: cell cycle phase transition
CCNB3	ZNF207		CHAF1B
CCND1			CDT1
CCNE2			CLSPN
CCNF			CCNA2
CDK1			CCND1
CDKN2C			CCNE1
DUSP1			CCNE2
ECT2			CCNF
ESCO2			CDK1
FAM83D			CDK2
FOXM1			CDKN2C
KLHL13			CDKN2D
KIF11			DUSP1
KIF18B			ESCO2
KIF23			FAM64A
KIF2C			FSD1
KIFC1			FOXM1
KNSTRN			GMNN
KNL1			GSG2
LZTS1			GAS1
MKI67			HELLS
MELK			KLHL13
MAPK12			KIF11
MISP			KIF18B
NCAPD2			KIFC1
NCAPG			KNTC1
NCAPH			KNL1
NUSAP1			LZTS1
KCTD11			MKI67
PRC1			MCM8
RGCC			MCM2
SGO2			MCM3
SIAH2			MCM4
SGSM3			MCM5
SPAG5			MCM6
SKA1			MAPK13
SKA3			MAP3K8
SPIN2B			NEDD9
STAG3			NCAPG
SMC2			NCAPH
SMC4			NCAPG2
UHRF1			NUSAP1
UHRF2			PARD6G
			PTTG1
			PKMYT1
			RGS2
			RGCC
			SGO1
			SPAG5
			SMPD3
			SKA1
			SKA3
			STAG3
			SMC2
			SMC4
			TXNIP
			TIMELESS
			UHRF1

## Sheet: E - cell cycle related genes
		TCam-2 +Palbo	ECs +Palbo	Choriocarcinomas +Palbo	MPAF +Palbo
Cyclins	CCNA1	0.649056	0.837496	1.08864	1
	CCNA2	0.545543	0.63239	0.686002	0.608369
	CCNB1	0.66245	0.636248	0.692076	0.75768
	CCNB2	0.683206	0.814332	0.63464	0.696629
	CCNB3	0.53279	0.924446	2.22779	0.74284
	CCNC	1.04517	0.943544	0.949996	0.722408
	CCND1	2.36248	1.20459	1.37222	1.6368
	CCND2	1.27325	1.83089	1.67729	0.885905
	CCND3	1.16567	1.12235	1.19361	0.980583
	CCNE1	0.837851	0.712542	1.07864	0.523029
	CCNE2	0.434456	1.05119	1.1909	0.123256
Cyclin-dependent kinases	CDK1	0.593482	0.704295	0.623428	0.610155
	CDK2	0.855487	0.741662	1.17143	0.611832
	CDK3	1.11061	1.47851	0.793712	1.41523
	CDK4	1.12401	1.00773	0.856352	0.983706
	CDK6	1.18803	1.18084	1.45773	0.781233
	CDK7	1.12596	1.0757	1.0507	1.29742
Cyclin-dependent kinase inhibitors	CDKN1A	0.798647	1.09627	0.959585	0.896357
	CDKN1B	0.861053	1.51075	0.897256	0.845847
	CDKN1C	1.15388	1.12622	0.794321	0.764941
	CDKN2A	1.23021	1.22323	0.612945	0.71578
	CDKN2B	1.09958	1.60554	0.96791	1.00146
	CDKN2C	0.612162	1.92158	0.635969	0.632736
	CDKN2D	0.846346	0.806624	0.686046	0.634869
	CDKN3	0.763893	0.751849	0.470719	0.702353
Co-factors	CDCA2	0.551175	0.681377	0.826455	0.688744
	CDCA3	0.576209	0.511391	0.505409	0.515067
	CDCA4	0.735433	0.75521	0.767548	0.574587
	CDC5L	0.933526	0.994868	1.03373	0.89621
	CDC6	0.839808	0.753133	1.05763	0.296586
	CDC7	0.870551	0.838847	0.855718	0.677194
	CDC14A	0.85754	1.12539	1.64782	0.887784
	CDC14B	0.976647	1.07917	2.07443	0.856489
	CDC16	1.05895	1.12083	0.908365	1.02859
	CDC20	0.812405	0.675028	0.66088	0.690937
	CDC20B	7.26942	1.1141	1	3.11993
	CDC23	1.0292	0.980993	1.22005	0.977938
	CDC25A	0.640912	0.581497	0.808163	0.534432
	CDC25B	0.780698	0.90207	0.791165	0.829177
	CDC25C	0.748352	0.808739	0.676598	0.673621
	CDC26	1.24112	0.924394	0.654325	1.2019
	CDC27	0.824282	1.03032	1.0467	0.938109
	CDC34	1.21612	1.13529	0.818045	1.07464
	CDC37	1.132	0.847882	0.940726	1.12068
	CDC40	1.01226	1.06507	1.17254	0.945871
	CDC42	1.00446	1.05273	0.920625	0.917533
	CDC73	0.965101	0.916835	1.34338	1.06572
	CDC123	1.03048	0.824081	0.780966	0.97935
	E2F1	0.928985	0.680669	0.712114	0.31836
	E2F2	0.509063	0.544068	0.8592	0.294919
	E2F3	0.938269	0.931435	1.48139	0.921714
	E2F4	1.08751	1.03027	0.976551	0.939728
	E2F5	1.07398	1.24858	1.16018	1.15697
	E2F6	0.993937	1.14098	1.12282	1.00135
	E2F7	0.5971	0.840857	1.53602	0.867538
	E2F8	0.444477	0.273054	1.80505	0.311993

## Sheet: F - 2102EP G2-arrest
2102EP (- GCT cell lines / MPAF)															Genes enriched in at least 2 categories
BRINP1															CDK3	1.75398
BCCIP															PLK3	1.53209
CKS2															PPM1D	-1.55848
DBF4															CDC25C	-1.60125
DCLRE1A															CNTRL	-1.66503
DSN1															HAUS6	-1.67567
EID1															MASTL	-1.68382
GPER1															HAUS2	-1.77728
HAUS1															NAE1	-1.78953
HAUS2															HAUS1	-1.80086
HAUS6															BORA	-1.86016
MARVELD1															CDC7	-1.88566
MIS18BP1															CHEK1	-1.9846
MNAT1															TERF1	-2.06533
NAE1															HMGA2	-2.26683
PDS5B
RB1
RASSF1
RASSF4
RECQL5
ARHGEF2
SEH1L
WAPL
WTAP
APPL1
ANKRD53
BORA
BEX2
CASP8AP2
CDC25C
CDC27
CDC5L
CDC7
CDCA7L
CETN3
CNTRL
CENPV
CHEK1
CCNA1
CDK2AP1		blue: cell cycle
CDK20		green: regulation of cell cycle G2/M phase transition
CDK3		red: G2/M transition of mitotic cell cycle
CKAP2		yellow: regulation of G2/M transition of mitotic cell cycle
DYNC1LI1		pink: negative regulation of cell cycle G2/M transition
GADD45A		dark green: positive regulation of cell cycle G2/M transition
HMGA2		light blue: mitotic G2/M transition checkpoint
INCENP
ITGB3BP
KLK10
KLHL22
KLHL42
KIF20B
LRRCC1
LZTS2
LIN9
KAT2B
MDC1
MASTL
MCMBP
NASP
PRCC
PLK3
PAPD5
PRPF40A
PRNP
PPP1CC
PPM1D
SPDYA
SKA2
SPDL1
SMC3
SUV39H2
SYCP3
TXLNG
TERF1
TFDP1
TACC3
UBE2C
UBE2S
UBA3
USP16
USP2
VRK1
ZWILCH
